# Supplementary material for: 2-(8-Bromo­imidazo[1,2-a]pyridin-2-yl)-N′-[(E)-4-diethyl­amino-2-hy­droxy­benzyl­idene]acetohydrazide dihydrate
Source: Acta Crystallogr Sect E Struct Rep Online. 2012 Feb 24;68(Pt 3):o816–7. doi: 10.1107/S160053681200685X (PMC3297878; doi:10.1107/S160053681200685X)
Supplement: Supplementary file 1 [file e-68-0o816-sup1.cif]

##############################################################################
#                                                                            #
# This CIF contains the data in a paper accepted for publication in          #
# Acta Crystallographica Section E. It conforms to the requirements of       #
# Notes for Authors for Acta Crystallographica Section E, and has been       #
# peer reviewed under the auspices of the IUCr Commission on Journals.       #
#                                                                            #
# Full details of the Crystallographic Information File format               #
# are given in the paper "The Crystallographic Information File (CIF):       #
# a New Standard Archive File for Crystallography" by S. R. Hall, F. H.      #
# Allen and I. D. Brown [Acta Cryst. (1991), A47, 655-685].                  #
#                                                                            #
# The current version of the core CIF dictionary is obtainable from          #
# ftp://ftp.iucr.org/pub/cif_core.dic.                                       #
#                                                                            #
# Software is freely available for graphical display of the structure(s)     #
# in this CIF. For information consult the CIF software page                 #
# http://www.iucr.org/resources/cif/software.                                #
#                                                                            #
# This file may be used for bona fide research purposes within the           #
# scientific community so long as proper attribution is given to the journal # 
# article from which it was obtained.                                        #
#                                                                            #
##############################################################################
data_global
_audit_creation_method     'form.cif (version 2.0)'
_journal_data_validation_number     ?
_journal_date_recd_electronic     2012-02-15
_journal_date_accepted     2012-02-15
_journal_name_full     'Acta Crystallographica, Section E'
_journal_year     2012
_journal_volume     68
_journal_issue      3
_journal_page_first     o816
_journal_page_last     o817
_journal_paper_category     QO
_journal_paper_doi     10.1107/S160053681200685X
_journal_coeditor_code     BQ2340
_publ_contact_author_name     'Professor Fun, Hoong-Kun'
_publ_contact_author_address
;
X-ray Crystallography Unit
School of Physics
Universiti Sains Malaysia
11800 USM, Penang
Malaysia
;
_publ_contact_author_email     hkfun@usm.my
_publ_contact_author_fax     '604 6579150'
_publ_contact_author_phone     '604 6533652'
_publ_section_title
;\
2-(8-Bromoimidazo[1,2-<i>a</i>]pyridin-2-yl)-<i>N</i>'-[(<i>E</i>)-4-\
diethylamino-2-hydroxybenzylidene]acetohydrazide dihydrate
;
loop_
    _publ_author_name
    _publ_author_footnote
    _publ_author_address
    'Hoong-Kun Fun'
;
Thomson Reuters ResearcherID: A-3561-2009.
;
;
X-ray Crystallography Unit
School of Physics
Universiti Sains Malaysia
11800 USM, Penang
Malaysia
;
    'Wan-Sin Loh'
;
Thomson Reuters ResearcherID: C-7581-2009.
;
;
X-ray Crystallography Unit
School of Physics
Universiti Sains Malaysia
11800 USM, Penang
Malaysia
;
    'Seema Shenvi' ?
;
Organic Electronics Division
Department of Chemistry
National Institute of Technology - Karnataka
Surathkal
Mangalore 575 025
India
;
    'Arun M. Isloor' ?
;
Organic Electronics Division
Department of Chemistry
National Institute of Technology - Karnataka
Surathkal
Mangalore 575 025
India
;
    'Gurumurthy Hegde' ?
;
Faculty of Industrial Science and Technology
Universiti Malaysia Pahang
Lebuhraya Tun Razak
26300 Gambang, Kuantan
Pahang Darul Makmur
Malaysia
;
data_I
_audit_creation_method     SHELXL97
_chemical_name_systematic
;
2-(8-Bromoimidazo[1,2-<i>a</i>]pyridin-2-yl)-<i>N</i>'-[(<i>E</i>)-
4-diethylamino-2-hydroxybenzylidene]acetohydrazide dihydrate
;
_chemical_name_common     ?
_chemical_formula_moiety     'C20 H22 Br N5 O2, 2(H2 O)'
_chemical_formula_sum     'C20 H26 Br N5 O4'
_chemical_formula_iupac     'C20 H22 Br N5 O2 , 2H2 O'
_chemical_formula_weight     480.37
_chemical_melting_point     ?
_symmetry_cell_setting     triclinic
_symmetry_space_group_name_H-M     'P -1'
_symmetry_space_group_name_Hall     '-P 1'
loop_
    _symmetry_equiv_pos_as_xyz
    'x, y, z'
    '-x, -y, -z'
_cell_length_a     8.4370(4)
_cell_length_b     10.6711(5)
_cell_length_c     11.7559(5)
_cell_angle_alpha     92.9140(10)
_cell_angle_beta     96.9490(10)
_cell_angle_gamma     93.9780(10)
_cell_volume     1046.23(8)
_cell_formula_units_Z     2
_cell_measurement_reflns_used     9983
_cell_measurement_theta_min     2.44
_cell_measurement_theta_max     30.85
_cell_measurement_temperature     100.0(10)
_exptl_crystal_description     plate
_exptl_crystal_colour     orange
_exptl_crystal_size_max     0.37
_exptl_crystal_size_mid     0.20
_exptl_crystal_size_min     0.07
_exptl_crystal_density_diffrn     1.525
_exptl_crystal_density_meas     ?
_exptl_crystal_density_method     'not measured'
_exptl_crystal_F_000     496
_exptl_absorpt_coefficient_mu     2.002
_exptl_absorpt_correction_type     multi-scan
_exptl_absorpt_process_details     '(SADABS; Bruker, 2009)'
_exptl_absorpt_correction_T_min     0.5285
_exptl_absorpt_correction_T_max     0.8692
_exptl_special_details
;
The crystal was placed in the cold stream of an Oxford Cryosystems Cobra
open-flow nitrogen cryostat (Cosier & Glazer, 1986) operating at 100.0(1) K.
;
_diffrn_ambient_temperature     100.00(10)
_diffrn_radiation_type     MoK\a
_diffrn_radiation_wavelength     0.71073
_diffrn_radiation_source     'fine-focus sealed tube'
_diffrn_radiation_monochromator     graphite
_diffrn_measurement_device_type     'Bruker SMART APEXII CCD'
_diffrn_measurement_method     '\f and \w'
_diffrn_detector_area_resol_mean     ?
_diffrn_reflns_number     22937
_diffrn_reflns_av_R_equivalents     0.0231
_diffrn_reflns_av_sigmaI/netI     0.0234
_diffrn_reflns_theta_min     1.75
_diffrn_reflns_theta_max     30.85
_diffrn_reflns_theta_full     30.85
_diffrn_measured_fraction_theta_max     0.989
_diffrn_measured_fraction_theta_full     0.989
_diffrn_reflns_limit_h_min     -12
_diffrn_reflns_limit_h_max     12
_diffrn_reflns_limit_k_min     -15
_diffrn_reflns_limit_k_max     15
_diffrn_reflns_limit_l_min     -16
_diffrn_reflns_limit_l_max     16
_diffrn_standards_number     0
_diffrn_standards_interval_count     .
_diffrn_standards_interval_time     .
_diffrn_standards_decay_%     ?
_refine_special_details
;
Refinement of <i>F</i>^2^ against ALL reflections. The weighted <i>R</i>-factor
<i>wR</i> and goodness of fit <i>S</i> are based on <i>F</i>^2^, conventional
<i>R</i>-factors <i>R</i> are based on <i>F</i>, with <i>F</i> set to zero for
negative <i>F</i>^2^. The threshold expression of <i>F</i>^2^ >
\s(<i>F</i>^2^) is used only for calculating <i>R</i>-factors(gt) <i>etc</i>.
and is not relevant to the choice of reflections for refinement.
<i>R</i>-factors based on <i>F</i>^2^ are statistically about twice as large
as those based on <i>F</i>, and <i>R</i>-factors based on ALL data will be
even larger.
;
_reflns_number_total     6491
_reflns_number_gt     5841
_reflns_threshold_expression     I>2\s(I)
_refine_ls_structure_factor_coef     Fsqd
_refine_ls_matrix_type     full
_refine_ls_R_factor_all     0.0320
_refine_ls_R_factor_gt     0.0273
_refine_ls_wR_factor_gt     0.0745
_refine_ls_wR_factor_ref     0.0767
_refine_ls_goodness_of_fit_ref     1.051
_refine_ls_restrained_S_all     1.051
_refine_ls_number_reflns     6491
_refine_ls_number_parameters     297
_refine_ls_number_restraints     0
_refine_ls_hydrogen_treatment     mixed
_refine_ls_weighting_scheme     calc
_refine_ls_weighting_details
       'calc w = 1/[\s^2^(Fo^2^)+(0.0455P)^2^+0.2952P] where P=(Fo^2^+2Fc^2^)/3'
_atom_sites_solution_hydrogens     geom
_atom_sites_solution_primary     direct
_atom_sites_solution_secondary     difmap
_refine_ls_shift/su_max     0.002
_refine_ls_shift/su_mean     0.001
_refine_diff_density_max     0.629
_refine_diff_density_min     -0.243
_refine_ls_extinction_method     none
_refine_ls_extinction_coef     ?
loop_
    _atom_type_symbol
    _atom_type_description
    _atom_type_scat_dispersion_real
    _atom_type_scat_dispersion_imag
    _atom_type_scat_source
    'C' 'C' 0.0033 0.0016
                         'International Tables Vol C Tables 4.2.6.8 and 6.1.1.4'
    'H' 'H' 0.0000 0.0000
                         'International Tables Vol C Tables 4.2.6.8 and 6.1.1.4'
    'N' 'N' 0.0061 0.0033
                         'International Tables Vol C Tables 4.2.6.8 and 6.1.1.4'
    'O' 'O' 0.0106 0.0060
                         'International Tables Vol C Tables 4.2.6.8 and 6.1.1.4'
    'Br' 'Br' -0.2901 2.4595
                         'International Tables Vol C Tables 4.2.6.8 and 6.1.1.4'
_computing_data_collection     'APEX2 (Bruker, 2009)'
_computing_cell_refinement     'SAINT (Bruker, 2009)'
_computing_data_reduction     'SAINT (Bruker, 2009)'
_computing_structure_solution     'SHELXTL (Sheldrick, 2008)'
_computing_structure_refinement     'SHELXTL (Sheldrick, 2008)'
_computing_molecular_graphics     'SHELXTL (Sheldrick, 2008)'
_computing_publication_material
;
SHELXTL (Sheldrick, 2008) and PLATON (Spek, 2009)
;
loop_
    _atom_site_type_symbol
    _atom_site_label
    _atom_site_fract_x
    _atom_site_fract_y
    _atom_site_fract_z
    _atom_site_U_iso_or_equiv
    _atom_site_adp_type
    _atom_site_calc_flag
    _atom_site_refinement_flags
    _atom_site_occupancy
    _atom_site_symmetry_multiplicity
    _atom_site_disorder_assembly
    _atom_site_disorder_group
    Br Br1 0.789019(15) 0.424051(13) 0.748329(12) 0.02141(5) Uani d . 1 1 . .
    O O1 -0.05933(11) 0.23815(10) 0.52050(9) 0.02047(19) Uani d . 1 1 . .
    O O2 -0.26058(13) 0.04472(10) 0.79255(9) 0.0227(2) Uani d . 1 1 . .
    N N1 0.44340(12) 0.35221(10) 0.59413(9) 0.01348(19) Uani d . 1 1 . .
    N N2 0.35279(12) 0.54369(10) 0.61740(9) 0.01344(19) Uani d . 1 1 . .
    N N3 0.10753(13) 0.09994(10) 0.60467(9) 0.01444(19) Uani d . 1 1 . .
    N N4 -0.00110(13) 0.05569(10) 0.67606(9) 0.0150(2) Uani d . 1 1 . .
    N N5 -0.25929(13) -0.22618(11) 1.10154(9) 0.0164(2) Uani d . 1 1 . .
    C C1 0.47756(14) 0.46769(11) 0.64404(10) 0.0127(2) Uani d . 1 1 . .
    C C2 0.61422(15) 0.52232(12) 0.71616(11) 0.0147(2) Uani d . 1 1 . .
    C C3 0.62011(16) 0.64472(13) 0.75761(11) 0.0174(2) Uani d . 1 1 . .
    H H3A 0.7093 0.6799 0.8059 0.021 Uiso calc R 1 1 . .
    C C4 0.48898(17) 0.71799(12) 0.72639(11) 0.0182(2) Uani d . 1 1 . .
    H H4A 0.4935 0.8015 0.7542 0.022 Uiso calc R 1 1 . .
    C C5 0.35760(16) 0.66812(12) 0.65681(11) 0.0175(2) Uani d . 1 1 . .
    H H5A 0.2725 0.7167 0.6361 0.021 Uiso calc R 1 1 . .
    C C6 0.23518(14) 0.47094(12) 0.54616(11) 0.0153(2) Uani d . 1 1 . .
    H H6A 0.1371 0.4957 0.5135 0.018 Uiso calc R 1 1 . .
    C C7 0.29303(14) 0.35486(12) 0.53359(10) 0.0134(2) Uani d . 1 1 . .
    C C8 0.20850(15) 0.23836(12) 0.46996(11) 0.0155(2) Uani d . 1 1 . .
    H H8A 0.2831 0.1737 0.4649 0.019 Uiso calc R 1 1 . .
    H H8B 0.1674 0.2574 0.3926 0.019 Uiso calc R 1 1 . .
    C C9 0.07088(14) 0.19108(12) 0.53330(11) 0.0143(2) Uani d . 1 1 . .
    C C10 0.05212(15) -0.02976(12) 0.74143(11) 0.0158(2) Uani d . 1 1 . .
    H H10A 0.1519 -0.0582 0.7326 0.019 Uiso calc R 1 1 . .
    C C11 -0.03602(15) -0.08324(12) 0.82756(11) 0.0146(2) Uani d . 1 1 . .
    C C12 0.03051(15) -0.17581(13) 0.89465(12) 0.0175(2) Uani d . 1 1 . .
    H H12A 0.1274 -0.2048 0.8788 0.021 Uiso calc R 1 1 . .
    C C13 -0.04169(15) -0.22574(12) 0.98328(11) 0.0173(2) Uani d . 1 1 . .
    H H13A 0.0055 -0.2883 1.0247 0.021 Uiso calc R 1 1 . .
    C C14 -0.18834(15) -0.18158(12) 1.01136(10) 0.0144(2) Uani d . 1 1 . .
    C C15 -0.25764(15) -0.08989(12) 0.94303(11) 0.0156(2) Uani d . 1 1 . .
    H H15A -0.3549 -0.0610 0.9582 0.019 Uiso calc R 1 1 . .
    C C16 -0.18382(15) -0.04205(12) 0.85370(11) 0.0147(2) Uani d . 1 1 . .
    C C17 -0.19118(17) -0.32564(13) 1.16815(12) 0.0196(2) Uani d . 1 1 . .
    H H17A -0.2326 -0.3243 1.2416 0.024 Uiso calc R 1 1 . .
    H H17B -0.0760 -0.3076 1.1831 0.024 Uiso calc R 1 1 . .
    C C18 -0.2262(2) -0.45760(14) 1.11027(14) 0.0265(3) Uani d . 1 1 . .
    H H18A -0.1691 -0.5164 1.1555 0.040 Uiso calc R 1 1 . .
    H H18B -0.1926 -0.4586 1.0351 0.040 Uiso calc R 1 1 . .
    H H18C -0.3391 -0.4808 1.1038 0.040 Uiso calc R 1 1 . .
    C C19 -0.41481(16) -0.18615(13) 1.12605(11) 0.0186(2) Uani d . 1 1 . .
    H H19A -0.4149 -0.0958 1.1202 0.022 Uiso calc R 1 1 . .
    H H19B -0.4286 -0.2039 1.2045 0.022 Uiso calc R 1 1 . .
    C C20 -0.55683(17) -0.25000(16) 1.04598(13) 0.0252(3) Uani d . 1 1 . .
    H H20A -0.6542 -0.2176 1.0652 0.038 Uiso calc R 1 1 . .
    H H20B -0.5615 -0.3391 1.0544 0.038 Uiso calc R 1 1 . .
    H H20C -0.5440 -0.2334 0.9680 0.038 Uiso calc R 1 1 . .
    O O1W 0.64543(12) 0.15365(9) 0.57170(9) 0.01893(19) Uani d . 1 1 . .
    O O2W 0.60246(12) 0.01353(10) 0.36855(10) 0.01989(19) Uani d . 1 1 . .
    H H1N3 0.205(2) 0.0710(17) 0.6120(15) 0.018(4) Uiso d . 1 1 . .
    H H1O2 -0.209(3) 0.069(3) 0.737(2) 0.058(8) Uiso d . 1 1 . .
    H H1W1 0.587(3) 0.215(2) 0.582(2) 0.041(6) Uiso d . 1 1 . .
    H H2W1 0.742(3) 0.181(2) 0.5720(18) 0.031(5) Uiso d . 1 1 . .
    H H1W2 0.518(3) -0.026(2) 0.369(2) 0.041(6) Uiso d . 1 1 . .
    H H2W2 0.608(2) 0.060(2) 0.4315(18) 0.026(5) Uiso d . 1 1 . .
loop_
    _atom_site_aniso_label
    _atom_site_aniso_U_11
    _atom_site_aniso_U_22
    _atom_site_aniso_U_33
    _atom_site_aniso_U_12
    _atom_site_aniso_U_13
    _atom_site_aniso_U_23
    Br1 0.01455(7) 0.02522(8) 0.02311(8) 0.00475(5) -0.00432(5) -0.00016(5)
    O1 0.0123(4) 0.0243(5) 0.0255(5) 0.0016(3) 0.0027(4) 0.0083(4)
    O2 0.0220(5) 0.0254(5) 0.0236(5) 0.0075(4) 0.0069(4) 0.0106(4)
    N1 0.0117(4) 0.0156(5) 0.0132(5) 0.0004(4) 0.0019(4) 0.0016(4)
    N2 0.0121(4) 0.0152(5) 0.0133(5) 0.0009(3) 0.0018(4) 0.0027(4)
    N3 0.0107(4) 0.0166(5) 0.0165(5) -0.0009(4) 0.0041(4) 0.0021(4)
    N4 0.0126(4) 0.0178(5) 0.0147(5) -0.0017(4) 0.0037(4) 0.0009(4)
    N5 0.0165(5) 0.0194(5) 0.0136(5) 0.0012(4) 0.0030(4) 0.0031(4)
    C1 0.0115(5) 0.0154(5) 0.0115(5) 0.0013(4) 0.0022(4) 0.0031(4)
    C2 0.0130(5) 0.0177(6) 0.0131(5) 0.0007(4) 0.0007(4) 0.0020(4)
    C3 0.0179(6) 0.0194(6) 0.0138(5) -0.0021(4) 0.0005(4) 0.0001(4)
    C4 0.0229(6) 0.0151(5) 0.0167(6) 0.0017(4) 0.0036(5) 0.0013(4)
    C5 0.0199(6) 0.0156(6) 0.0178(6) 0.0040(4) 0.0036(5) 0.0036(4)
    C6 0.0109(5) 0.0197(6) 0.0148(5) 0.0000(4) -0.0001(4) 0.0026(4)
    C7 0.0118(5) 0.0171(5) 0.0115(5) -0.0009(4) 0.0030(4) 0.0024(4)
    C8 0.0136(5) 0.0188(6) 0.0140(5) -0.0030(4) 0.0039(4) 0.0004(4)
    C9 0.0122(5) 0.0160(5) 0.0141(5) -0.0030(4) 0.0017(4) 0.0001(4)
    C10 0.0129(5) 0.0173(6) 0.0169(6) -0.0007(4) 0.0024(4) 0.0003(4)
    C11 0.0131(5) 0.0164(5) 0.0139(5) -0.0013(4) 0.0010(4) 0.0009(4)
    C12 0.0132(5) 0.0200(6) 0.0193(6) 0.0014(4) 0.0017(4) 0.0029(5)
    C13 0.0154(5) 0.0187(6) 0.0176(6) 0.0012(4) 0.0004(4) 0.0041(4)
    C14 0.0155(5) 0.0152(5) 0.0113(5) -0.0022(4) -0.0003(4) -0.0002(4)
    C15 0.0145(5) 0.0173(6) 0.0152(6) 0.0010(4) 0.0023(4) 0.0007(4)
    C16 0.0144(5) 0.0150(5) 0.0144(5) -0.0004(4) 0.0008(4) 0.0007(4)
    C17 0.0227(6) 0.0207(6) 0.0158(6) 0.0017(5) 0.0024(5) 0.0040(5)
    C18 0.0312(8) 0.0201(7) 0.0288(8) 0.0007(5) 0.0058(6) 0.0029(5)
    C19 0.0193(6) 0.0230(6) 0.0145(6) 0.0023(5) 0.0055(5) 0.0016(5)
    C20 0.0177(6) 0.0342(8) 0.0235(7) -0.0006(5) 0.0040(5) -0.0005(6)
    O1W 0.0137(4) 0.0173(4) 0.0263(5) 0.0007(3) 0.0043(4) 0.0026(4)
    O2W 0.0150(4) 0.0182(4) 0.0270(5) 0.0005(3) 0.0057(4) 0.0000(4)
_geom_special_details
;
All e.s.d.'s (except the e.s.d. in the dihedral angle between two l.s. planes)
are estimated using the full covariance matrix. The cell e.s.d.'s are taken
into account individually in the estimation of e.s.d.'s in distances, angles
and torsion angles; correlations between e.s.d.'s in cell parameters are only
used when they are defined by crystal symmetry. An approximate (isotropic)
treatment of cell e.s.d.'s is used for estimating e.s.d.'s involving l.s.
planes.
;
loop_
    _geom_bond_atom_site_label_1
    _geom_bond_atom_site_label_2
    _geom_bond_site_symmetry_2
    _geom_bond_distance
    _geom_bond_publ_flag
    Br1 C2 . 1.8809(13) ?
    O1 C9 . 1.2354(16) ?
    O2 C16 . 1.3534(16) ?
    O2 H1O2 . 0.87(3) ?
    N1 C1 . 1.3350(16) ?
    N1 C7 . 1.3804(16) ?
    N2 C5 . 1.3802(16) ?
    N2 C6 . 1.3837(16) ?
    N2 C1 . 1.3887(15) ?
    N3 C9 . 1.3443(17) ?
    N3 N4 . 1.3906(14) ?
    N3 H1N3 . 0.896(19) ?
    N4 C10 . 1.2915(17) ?
    N5 C14 . 1.3690(16) ?
    N5 C17 . 1.4594(17) ?
    N5 C19 . 1.4642(17) ?
    C1 C2 . 1.4170(17) ?
    C2 C3 . 1.3662(18) ?
    C3 C4 . 1.4216(19) ?
    C3 H3A . 0.9300 ?
    C4 C5 . 1.3548(19) ?
    C4 H4A . 0.9300 ?
    C5 H5A . 0.9300 ?
    C6 C7 . 1.3701(17) ?
    C6 H6A . 0.9300 ?
    C7 C8 . 1.5057(17) ?
    C8 C9 . 1.5242(17) ?
    C8 H8A . 0.9700 ?
    C8 H8B . 0.9700 ?
    C10 C11 . 1.4444(17) ?
    C10 H10A . 0.9300 ?
    C11 C12 . 1.4007(18) ?
    C11 C16 . 1.4134(17) ?
    C12 C13 . 1.3804(18) ?
    C12 H12A . 0.9300 ?
    C13 C14 . 1.4232(18) ?
    C13 H13A . 0.9300 ?
    C14 C15 . 1.4108(17) ?
    C15 C16 . 1.3856(18) ?
    C15 H15A . 0.9300 ?
    C17 C18 . 1.526(2) ?
    C17 H17A . 0.9700 ?
    C17 H17B . 0.9700 ?
    C18 H18A . 0.9600 ?
    C18 H18B . 0.9600 ?
    C18 H18C . 0.9600 ?
    C19 C20 . 1.528(2) ?
    C19 H19A . 0.9700 ?
    C19 H19B . 0.9700 ?
    C20 H20A . 0.9600 ?
    C20 H20B . 0.9600 ?
    C20 H20C . 0.9600 ?
    O1W H1W1 . 0.86(3) ?
    O1W H2W1 . 0.84(2) ?
    O2W H1W2 . 0.80(3) ?
    O2W H2W2 . 0.86(2) ?
loop_
    _geom_angle_atom_site_label_1
    _geom_angle_atom_site_label_2
    _geom_angle_atom_site_label_3
    _geom_angle_site_symmetry_1
    _geom_angle_site_symmetry_3
    _geom_angle
    _geom_angle_publ_flag
    C16 O2 H1O2 . . 111.7(18) ?
    C1 N1 C7 . . 105.16(10) ?
    C5 N2 C6 . . 130.13(11) ?
    C5 N2 C1 . . 123.09(11) ?
    C6 N2 C1 . . 106.77(10) ?
    C9 N3 N4 . . 120.60(10) ?
    C9 N3 H1N3 . . 121.0(12) ?
    N4 N3 H1N3 . . 118.2(12) ?
    C10 N4 N3 . . 113.55(10) ?
    C14 N5 C17 . . 120.87(11) ?
    C14 N5 C19 . . 121.09(11) ?
    C17 N5 C19 . . 117.68(11) ?
    N1 C1 N2 . . 111.09(10) ?
    N1 C1 C2 . . 131.60(11) ?
    N2 C1 C2 . . 117.31(11) ?
    C3 C2 C1 . . 120.47(12) ?
    C3 C2 Br1 . . 121.18(10) ?
    C1 C2 Br1 . . 118.31(9) ?
    C2 C3 C4 . . 119.53(12) ?
    C2 C3 H3A . . 120.2 ?
    C4 C3 H3A . . 120.2 ?
    C5 C4 C3 . . 121.06(12) ?
    C5 C4 H4A . . 119.5 ?
    C3 C4 H4A . . 119.5 ?
    C4 C5 N2 . . 118.52(12) ?
    C4 C5 H5A . . 120.7 ?
    N2 C5 H5A . . 120.7 ?
    C7 C6 N2 . . 105.77(11) ?
    C7 C6 H6A . . 127.1 ?
    N2 C6 H6A . . 127.1 ?
    C6 C7 N1 . . 111.22(11) ?
    C6 C7 C8 . . 127.58(11) ?
    N1 C7 C8 . . 121.11(11) ?
    C7 C8 C9 . . 109.35(10) ?
    C7 C8 H8A . . 109.8 ?
    C9 C8 H8A . . 109.8 ?
    C7 C8 H8B . . 109.8 ?
    C9 C8 H8B . . 109.8 ?
    H8A C8 H8B . . 108.3 ?
    O1 C9 N3 . . 124.94(11) ?
    O1 C9 C8 . . 120.90(12) ?
    N3 C9 C8 . . 114.12(11) ?
    N4 C10 C11 . . 123.10(12) ?
    N4 C10 H10A . . 118.5 ?
    C11 C10 H10A . . 118.5 ?
    C12 C11 C16 . . 116.99(11) ?
    C12 C11 C10 . . 119.37(11) ?
    C16 C11 C10 . . 123.53(12) ?
    C13 C12 C11 . . 122.76(12) ?
    C13 C12 H12A . . 118.6 ?
    C11 C12 H12A . . 118.6 ?
    C12 C13 C14 . . 120.09(12) ?
    C12 C13 H13A . . 120.0 ?
    C14 C13 H13A . . 120.0 ?
    N5 C14 C15 . . 121.23(11) ?
    N5 C14 C13 . . 121.24(12) ?
    C15 C14 C13 . . 117.54(11) ?
    C16 C15 C14 . . 121.34(12) ?
    C16 C15 H15A . . 119.3 ?
    C14 C15 H15A . . 119.3 ?
    O2 C16 C15 . . 116.85(11) ?
    O2 C16 C11 . . 121.89(12) ?
    C15 C16 C11 . . 121.25(12) ?
    N5 C17 C18 . . 114.42(12) ?
    N5 C17 H17A . . 108.7 ?
    C18 C17 H17A . . 108.7 ?
    N5 C17 H17B . . 108.7 ?
    C18 C17 H17B . . 108.7 ?
    H17A C17 H17B . . 107.6 ?
    C17 C18 H18A . . 109.5 ?
    C17 C18 H18B . . 109.5 ?
    H18A C18 H18B . . 109.5 ?
    C17 C18 H18C . . 109.5 ?
    H18A C18 H18C . . 109.5 ?
    H18B C18 H18C . . 109.5 ?
    N5 C19 C20 . . 113.89(11) ?
    N5 C19 H19A . . 108.8 ?
    C20 C19 H19A . . 108.8 ?
    N5 C19 H19B . . 108.8 ?
    C20 C19 H19B . . 108.8 ?
    H19A C19 H19B . . 107.7 ?
    C19 C20 H20A . . 109.5 ?
    C19 C20 H20B . . 109.5 ?
    H20A C20 H20B . . 109.5 ?
    C19 C20 H20C . . 109.5 ?
    H20A C20 H20C . . 109.5 ?
    H20B C20 H20C . . 109.5 ?
    H1W1 O1W H2W1 . . 110(2) ?
    H1W2 O2W H2W2 . . 101(2) ?
loop_
    _geom_torsion_atom_site_label_1
    _geom_torsion_atom_site_label_2
    _geom_torsion_atom_site_label_3
    _geom_torsion_atom_site_label_4
    _geom_torsion_site_symmetry_1
    _geom_torsion_site_symmetry_2
    _geom_torsion_site_symmetry_3
    _geom_torsion_site_symmetry_4
    _geom_torsion
    _geom_torsion_publ_flag
    C9 N3 N4 C10 . . . . -178.57(11) ?
    C7 N1 C1 N2 . . . . 0.28(13) ?
    C7 N1 C1 C2 . . . . -179.63(13) ?
    C5 N2 C1 N1 . . . . -179.26(11) ?
    C6 N2 C1 N1 . . . . -0.44(13) ?
    C5 N2 C1 C2 . . . . 0.66(17) ?
    C6 N2 C1 C2 . . . . 179.48(11) ?
    N1 C1 C2 C3 . . . . -179.62(13) ?
    N2 C1 C2 C3 . . . . 0.47(18) ?
    N1 C1 C2 Br1 . . . . 2.65(19) ?
    N2 C1 C2 Br1 . . . . -177.26(8) ?
    C1 C2 C3 C4 . . . . -1.02(19) ?
    Br1 C2 C3 C4 . . . . 176.64(10) ?
    C2 C3 C4 C5 . . . . 0.5(2) ?
    C3 C4 C5 N2 . . . . 0.6(2) ?
    C6 N2 C5 C4 . . . . -179.72(12) ?
    C1 N2 C5 C4 . . . . -1.20(19) ?
    C5 N2 C6 C7 . . . . 179.12(12) ?
    C1 N2 C6 C7 . . . . 0.41(13) ?
    N2 C6 C7 N1 . . . . -0.25(14) ?
    N2 C6 C7 C8 . . . . 176.21(11) ?
    C1 N1 C7 C6 . . . . -0.01(14) ?
    C1 N1 C7 C8 . . . . -176.73(11) ?
    C6 C7 C8 C9 . . . . -68.28(16) ?
    N1 C7 C8 C9 . . . . 107.87(13) ?
    N4 N3 C9 O1 . . . . -3.51(19) ?
    N4 N3 C9 C8 . . . . 174.06(10) ?
    C7 C8 C9 O1 . . . . 81.70(15) ?
    C7 C8 C9 N3 . . . . -95.99(13) ?
    N3 N4 C10 C11 . . . . 175.89(11) ?
    N4 C10 C11 C12 . . . . 179.87(12) ?
    N4 C10 C11 C16 . . . . -4.1(2) ?
    C16 C11 C12 C13 . . . . -0.39(19) ?
    C10 C11 C12 C13 . . . . 175.88(12) ?
    C11 C12 C13 C14 . . . . -1.3(2) ?
    C17 N5 C14 C15 . . . . 176.84(12) ?
    C19 N5 C14 C15 . . . . 3.84(18) ?
    C17 N5 C14 C13 . . . . -3.34(18) ?
    C19 N5 C14 C13 . . . . -176.34(12) ?
    C12 C13 C14 N5 . . . . -177.55(12) ?
    C12 C13 C14 C15 . . . . 2.28(19) ?
    N5 C14 C15 C16 . . . . 178.18(12) ?
    C13 C14 C15 C16 . . . . -1.64(18) ?
    C14 C15 C16 O2 . . . . 179.42(11) ?
    C14 C15 C16 C11 . . . . -0.03(19) ?
    C12 C11 C16 O2 . . . . -178.35(12) ?
    C10 C11 C16 O2 . . . . 5.54(19) ?
    C12 C11 C16 C15 . . . . 1.06(18) ?
    C10 C11 C16 C15 . . . . -175.04(12) ?
    C14 N5 C17 C18 . . . . -78.07(16) ?
    C19 N5 C17 C18 . . . . 95.16(14) ?
    C14 N5 C19 C20 . . . . 77.22(16) ?
    C17 N5 C19 C20 . . . . -96.00(14) ?
loop_
    _geom_hbond_atom_site_label_D
    _geom_hbond_atom_site_label_H
    _geom_hbond_atom_site_label_A
    _geom_hbond_site_symmetry_A
    _geom_hbond_distance_DH
    _geom_hbond_distance_HA
    _geom_hbond_distance_DA
    _geom_hbond_angle_DHA
    _geom_hbond_publ_flag
    N3 H1N3 O2W 2_656 0.894(17) 1.908(17) 2.7956(15) 171.7(17) yes
    O2 H1O2 O1W 1_455 0.87(3) 2.42(3) 2.9423(15) 119(2) yes
    O2 H1O2 N4 . 0.87(3) 1.99(3) 2.7181(16) 142(2) yes
    O1W H1W1 N1 . 0.86(2) 1.98(2) 2.8315(14) 176(2) yes
    O1W H2W1 O1 1_655 0.85(3) 1.92(2) 2.7361(14) 162(2) yes
    O2W H1W2 O1W 2_656 0.80(2) 2.08(2) 2.8311(15) 157(2) yes
    O2W H2W2 O1W . 0.86(2) 1.87(2) 2.7245(15) 172.9(17) yes
    C5 H5A O1 2_566 0.9300 2.5000 3.3121(17) 146.00 yes
    C10 H10A O2W 2_656 0.9300 2.5400 3.3256(17) 142.00 yes
    C17 H17B Br1 2_657 0.9700 2.8500 3.6569(15) 142.00 yes
    C3 H3A Cg3 1_665 0.9300 2.61 3.4734(15) 154 yes
    C17 H17A Cg1 2_557 0.9700 2.70 3.5863(15) 152 yes
_iucr_refine_instructions_details
;
TITL sss6m in P-1 (100K)
CELL  0.71073    8.4370   10.6711   11.7559    92.914    96.949    93.978
ZERR  2           0.0004    0.0005    0.0005     0.001     0.001     0.001
LATT   1
SFAC  C H N O Br
UNIT  40 52 10 8 2
SIZE 0.365 0.203 0.072
L.S. 10
FMAP 2 1 60
PLAN -20
OMIT 2   3   0
OMIT -5  -4   1
OMIT 3  -6   5
ACTA
BOND $H
CONF
WGHT    0.045500    0.295200
FVAR       0.57331
BR1   5    0.789019    0.424051    0.748329    11.00000    0.01455    0.02522 =
         0.02311   -0.00016   -0.00432    0.00475
O1    4   -0.059333    0.238148    0.520497    11.00000    0.01232    0.02434 =
         0.02554    0.00828    0.00266    0.00163
O2    4   -0.260580    0.044717    0.792552    11.00000    0.02196    0.02544 =
         0.02358    0.01060    0.00691    0.00749
N1    3    0.443403    0.352207    0.594130    11.00000    0.01170    0.01564 =
         0.01317    0.00165    0.00191    0.00041
N2    3    0.352790    0.543686    0.617401    11.00000    0.01205    0.01518 =
         0.01334    0.00269    0.00184    0.00095
N3    3    0.107525    0.099940    0.604665    11.00000    0.01068    0.01661 =
         0.01647    0.00209    0.00411   -0.00088
N4    3   -0.001102    0.055686    0.676059    11.00000    0.01260    0.01779 =
         0.01468    0.00095    0.00373   -0.00166
N5    3   -0.259292   -0.226181    1.101543    11.00000    0.01653    0.01945 =
         0.01363    0.00307    0.00300    0.00122
C1    1    0.477563    0.467687    0.644035    11.00000    0.01154    0.01541 =
         0.01151    0.00309    0.00216    0.00126
C2    1    0.614215    0.522316    0.716157    11.00000    0.01300    0.01771 =
         0.01311    0.00200    0.00067    0.00066
C3    1    0.620113    0.644720    0.757608    11.00000    0.01792    0.01944 =
         0.01379    0.00007    0.00055   -0.00210
AFIX  43
H3A   2    0.709285    0.679866    0.805907    11.00000   -1.20000
AFIX   0
C4    1    0.488981    0.717987    0.726391    11.00000    0.02292    0.01515 =
         0.01674    0.00133    0.00356    0.00165
AFIX  43
H4A   2    0.493454    0.801490    0.754181    11.00000   -1.20000
AFIX   0
C5    1    0.357597    0.668125    0.656807    11.00000    0.01991    0.01561 =
         0.01783    0.00361    0.00356    0.00401
AFIX  43
H5A   2    0.272539    0.716666    0.636054    11.00000   -1.20000
AFIX   0
C6    1    0.235177    0.470940    0.546155    11.00000    0.01094    0.01970 =
         0.01475    0.00257   -0.00012    0.00000
AFIX  43
H6A   2    0.137141    0.495715    0.513548    11.00000   -1.20000
AFIX   0
C7    1    0.293032    0.354862    0.533587    11.00000    0.01175    0.01712 =
         0.01155    0.00244    0.00296   -0.00088
C8    1    0.208498    0.238364    0.469958    11.00000    0.01360    0.01884 =
         0.01399    0.00043    0.00388   -0.00297
AFIX  23
H8A   2    0.283123    0.173720    0.464921    11.00000   -1.20000
H8B   2    0.167435    0.257444    0.392600    11.00000   -1.20000
AFIX   0
C9    1    0.070884    0.191077    0.533300    11.00000    0.01225    0.01600 =
         0.01410    0.00011    0.00167   -0.00296
C10   1    0.052121   -0.029760    0.741425    11.00000    0.01291    0.01734 =
         0.01688    0.00033    0.00239   -0.00067
AFIX  43
H10A  2    0.151907   -0.058191    0.732618    11.00000   -1.20000
AFIX   0
C11   1   -0.036023   -0.083243    0.827558    11.00000    0.01306    0.01640 =
         0.01392    0.00086    0.00100   -0.00135
C12   1    0.030506   -0.175807    0.894652    11.00000    0.01321    0.01999 =
         0.01928    0.00294    0.00174    0.00138
AFIX  43
H12A  2    0.127391   -0.204846    0.878825    11.00000   -1.20000
AFIX   0
C13   1   -0.041695   -0.225739    0.983282    11.00000    0.01539    0.01873 =
         0.01760    0.00413    0.00040    0.00118
AFIX  43
H13A  2    0.005550   -0.288316    1.024699    11.00000   -1.20000
AFIX   0
C14   1   -0.188337   -0.181584    1.011364    11.00000    0.01549    0.01521 =
         0.01134   -0.00017   -0.00032   -0.00220
C15   1   -0.257644   -0.089887    0.943030    11.00000    0.01449    0.01729 =
         0.01516    0.00069    0.00230    0.00103
AFIX  43
H15A  2   -0.354852   -0.060964    0.958246    11.00000   -1.20000
AFIX   0
C16   1   -0.183821   -0.042046    0.853704    11.00000    0.01435    0.01499 =
         0.01439    0.00066    0.00080   -0.00036
C17   1   -0.191178   -0.325638    1.168148    11.00000    0.02269    0.02070 =
         0.01575    0.00402    0.00243    0.00173
AFIX  23
H17A  2   -0.232645   -0.324305    1.241606    11.00000   -1.20000
H17B  2   -0.076040   -0.307596    1.183084    11.00000   -1.20000
AFIX   0
C18   1   -0.226237   -0.457604    1.110270    11.00000    0.03119    0.02011 =
         0.02878    0.00290    0.00580    0.00074
AFIX 137
H18A  2   -0.169113   -0.516374    1.155453    11.00000   -1.50000
H18B  2   -0.192553   -0.458647    1.035119    11.00000   -1.50000
H18C  2   -0.339096   -0.480792    1.103834    11.00000   -1.50000
AFIX   0
C19   1   -0.414809   -0.186145    1.126052    11.00000    0.01927    0.02305 =
         0.01446    0.00161    0.00546    0.00230
AFIX  23
H19A  2   -0.414905   -0.095810    1.120171    11.00000   -1.20000
H19B  2   -0.428637   -0.203921    1.204502    11.00000   -1.20000
AFIX   0
C20   1   -0.556826   -0.249996    1.045984    11.00000    0.01766    0.03424 =
         0.02352   -0.00055    0.00399   -0.00063
AFIX 137
H20A  2   -0.654159   -0.217582    1.065228    11.00000   -1.50000
H20B  2   -0.561512   -0.339137    1.054428    11.00000   -1.50000
H20C  2   -0.544037   -0.233386    0.967988    11.00000   -1.50000
AFIX   0
O1W   4    0.645426    0.153653    0.571697    11.00000    0.01366    0.01730 =
         0.02634    0.00257    0.00430    0.00071
O2W   4    0.602458    0.013532    0.368548    11.00000    0.01501    0.01815 =
         0.02703   -0.00003    0.00568    0.00054
H1N3  2    0.205170    0.070953    0.611971    11.00000    0.01790
H1O2  2   -0.208662    0.068655    0.736675    11.00000    0.05791
H1W1  2    0.587118    0.214817    0.581888    11.00000    0.04146
H2W1  2    0.741923    0.180797    0.572015    11.00000    0.03079
H1W2  2    0.518107   -0.026399    0.368646    11.00000    0.04126
H2W2  2    0.607788    0.060013    0.431536    11.00000    0.02629
HKLF 4
REM  sss6m in P-1 (100K)
REM R1 =  0.0273 for   5841 Fo > 4sig(Fo)  and  0.0320 for all   6491 data
REM    297 parameters refined using      0 restraints
END
WGHT      0.0455      0.2952
REM Highest difference peak  0.629,  deepest hole -0.243,  1-sigma level  0.071
Q1    1   0.6170  0.5836  0.7393  11.00000  0.05    0.63
Q2    1   0.7494  0.3887  0.7932  11.00000  0.05    0.58
Q3    1  -0.1141 -0.2095  0.9987  11.00000  0.05    0.52
Q4    1   0.4232  0.6900  0.6980  11.00000  0.05    0.52
Q5    1   0.7549  0.3560  0.7258  11.00000  0.05    0.51
Q6    1  -0.1113 -0.0663  0.8407  11.00000  0.05    0.49
Q7    1   0.4177  0.5091  0.6354  11.00000  0.05    0.48
Q8    1   0.2953  0.5133  0.5829  11.00000  0.05    0.47
Q9    1   0.5467  0.4930  0.6852  11.00000  0.05    0.46
Q10   1   0.2519  0.4069  0.5429  11.00000  0.05    0.46
Q11   1   0.5478  0.6720  0.7400  11.00000  0.05    0.46
Q12   1  -0.2181 -0.0634  0.9000  11.00000  0.05    0.45
Q13   1   0.3669  0.3593  0.5611  11.00000  0.05    0.44
Q14   1   0.1437  0.2165  0.5020  11.00000  0.05    0.44
Q15   1   0.2734  0.4157  0.5256  11.00000  0.05    0.44
Q16   1  -0.0107 -0.1406  0.8547  11.00000  0.05    0.44
Q17   1   0.2427  0.2993  0.5002  11.00000  0.05    0.43
Q18   1  -0.0111 -0.1983  0.9396  11.00000  0.05    0.43
Q19   1   0.0032 -0.0489  0.7869  11.00000  0.05    0.42
Q20   1   0.4595  0.4086  0.6210  11.00000  0.05    0.42
;
