# Supplementary material for: 2-(8-Bromo­imidazo[1,2-a]pyridin-2-yl)-N′-[(E)-4-diethyl­amino-2-hy­droxy­benzyl­idene]acetohydrazide dihydrate
Source: Acta Crystallogr Sect E Struct Rep Online. 2012 Feb 24;68(Pt 3):o816–7. doi: 10.1107/S160053681200685X (PMC3297878; doi:10.1107/S160053681200685X)
Supplement: Supplementary file 2 [file e-68-0o816-Isup2.hkl]

# 
# h,k,l, Fc-squared, Fo-squared, sigma(Fo-squared) and status flag 
# 
data_I
_shelx_title ' sss6m in P-1 (100K)' 
_shelx_refln_list_code          4 
_shelx_F_calc_maximum      167.11 
_exptl_crystal_F_000       496.00 
_reflns_d_resolution_high  0.6930 
 
loop_ 
 _symmetry_equiv_pos_as_xyz 
 'x, y, z' 
 '-x, -y, -z' 
 
_cell_length_a     8.4370 
_cell_length_b    10.6711 
_cell_length_c    11.7559 
_cell_angle_alpha  92.914 
_cell_angle_beta   96.949 
_cell_angle_gamma  93.978 
 
_shelx_F_squared_multiplier     1.000 
 
loop_ 
 _refln_index_h 
 _refln_index_k 
 _refln_index_l 
 _refln_F_squared_calc 
 _refln_F_squared_meas 
 _refln_F_squared_sigma 
 _refln_observed_status 
   1   0   0       32.23       39.34      1.36 o 
   2   0   0     2390.92     2417.51     44.32 o 
   3   0   0      132.09      121.22      3.25 o 
   4   0   0     2171.08     2319.49     35.83 o 
   5   0   0     4904.81     5169.64     77.87 o 
   6   0   0      293.85      313.54      8.00 o 
   7   0   0     2481.11     2508.11     29.12 o 
   8   0   0       61.60       57.44      3.35 o 
   9   0   0      117.87      125.12      5.18 o 
  10   0   0       97.78      100.84      5.28 o 
  11   0   0        7.41       10.08      2.79 o 
  12   0   0      361.54      371.99      9.53 o 
 -12   1   0      421.23      450.62     10.73 o 
 -11   1   0       38.85       39.00      4.80 o 
 -10   1   0      411.52      396.46     12.83 o 
  -9   1   0      885.36      841.29     15.78 o 
  -8   1   0      679.62      642.92     13.66 o 
  -7   1   0     1051.95     1018.50     18.70 o 
  -6   1   0      518.86      533.49     10.92 o 
  -5   1   0      442.64      378.26      9.93 o 
  -3   1   0     2193.64     2285.88     42.64 o 
  -2   1   0     7341.26     7644.83    137.50 o 
  -1   1   0     6456.57     7248.18    131.21 o 
   0   1   0      397.05      432.49      6.30 o 
   1   1   0      838.30     1000.16     18.85 o 
   2   1   0     2605.35     2894.53     32.19 o 
   3   1   0     2974.21     3305.97     47.87 o 
   4   1   0      168.55      165.51      2.83 o 
   5   1   0     1210.92     1285.51     17.03 o 
   6   1   0      162.73      195.65      3.87 o 
   7   1   0     2139.85     2103.69     28.59 o 
   8   1   0       95.42       87.38      5.35 o 
   9   1   0      332.04      330.84      8.36 o 
  10   1   0       31.15       36.80      3.09 o 
  11   1   0       79.81       73.54      5.60 o 
 -12   2   0       18.63       27.11      3.96 o 
 -11   2   0       31.25       34.05      3.99 o 
 -10   2   0      633.84      646.24     12.94 o 
  -9   2   0        5.42        3.75      6.91 o 
  -8   2   0      121.51      145.53      6.34 o 
  -7   2   0      230.37      242.09      8.84 o 
  -6   2   0      841.07      824.55     18.63 o 
  -5   2   0     1780.04     1882.00     36.89 o 
  -4   2   0      305.65      323.08     14.99 o 
  -3   2   0     1470.67      890.54     25.29 o 
  -2   2   0        7.72        8.97      1.39 o 
  -1   2   0     1722.57     1092.86     26.56 o 
   0   2   0      873.46      875.31     11.19 o 
   1   2   0     1232.85     1429.67     15.66 o 
   2   2   0    10079.46    10477.72    113.40 o 
   3   2   0      180.69      231.87      3.94 o 
   4   2   0     1272.20     1204.13     12.98 o 
   5   2   0      602.85      629.76      6.84 o 
   6   2   0      824.95      826.32      9.64 o 
   7   2   0      245.04      235.80      5.17 o 
   8   2   0     1192.38     1195.76     17.35 o 
   9   2   0      666.55      647.70     14.18 o 
  10   2   0        2.31        2.00      3.14 o 
  11   2   0      189.51      168.48      6.64 o 
 -11   3   0       44.00       50.43      4.07 o 
 -10   3   0       97.69      111.24      5.07 o 
  -9   3   0       76.93       77.47      5.22 o 
  -8   3   0      439.17      434.66     13.25 o 
  -7   3   0      297.89      287.70      6.31 o 
  -6   3   0     1859.32     1894.17     29.02 o 
  -5   3   0       32.88       22.77      1.31 o 
  -4   3   0     1058.26     1089.21     14.36 o 
  -3   3   0     3713.34     4008.25     48.42 o 
  -2   3   0       89.09       85.90      2.20 o 
  -1   3   0     4549.01     4873.40     48.06 o 
   0   3   0      444.41      457.97      5.79 o 
   1   3   0     1000.94      927.25     10.70 o 
   3   3   0     2691.01     2781.70     30.72 o 
   4   3   0      951.28      902.85     20.86 o 
   5   3   0        2.01        2.06      1.41 o 
   6   3   0     1899.55     1874.83     28.52 o 
   7   3   0      355.48      351.03      9.32 o 
   8   3   0      511.13      498.64     10.21 o 
   9   3   0      465.78      454.47     10.07 o 
  10   3   0      230.18      215.55      7.29 o 
  11   3   0      217.46      203.75      7.43 o 
 -11   4   0      141.57      126.47      6.00 o 
 -10   4   0       73.83       75.62      6.61 o 
  -9   4   0      745.51      752.51     14.25 o 
  -8   4   0      468.21      466.93      9.76 o 
  -7   4   0      242.48      261.89      6.51 o 
  -6   4   0      621.71      642.11     12.65 o 
  -5   4   0       60.19       78.94      1.87 o 
  -4   4   0      165.25      224.69      7.54 o 
  -3   4   0      565.68      586.47      8.57 o 
  -2   4   0     2337.20     2426.78     63.93 o 
   0   4   0      894.63      975.58     10.42 o 
   1   4   0     1605.34     1562.22     17.66 o 
   2   4   0        0.54        2.30      1.31 o 
   3   4   0      495.94      467.08      5.34 o 
   4   4   0      989.61      969.38     11.62 o 
   5   4   0       25.41       34.13      3.31 o 
   6   4   0     1229.14     1193.43     19.53 o 
   7   4   0      188.59      183.64      7.28 o 
   8   4   0      443.13      404.35     14.12 o 
   9   4   0       16.40       14.35      3.62 o 
  10   4   0      387.48      355.00     10.90 o 
  11   4   0      410.94      405.48     10.71 o 
 -11   5   0      200.74      184.50      5.62 o 
 -10   5   0       37.62       37.94      3.45 o 
  -9   5   0      653.47      672.84     10.90 o 
  -8   5   0      141.00      124.02      4.03 o 
  -7   5   0      496.75      532.39      8.75 o 
  -6   5   0      451.47      431.18      7.40 o 
  -5   5   0      301.42      315.58      5.84 o 
  -4   5   0     1108.59     1068.52     14.87 o 
  -3   5   0       96.81       89.38      2.55 o 
  -2   5   0      668.82      736.31      8.45 o 
  -1   5   0      375.03      326.12      5.05 o 
   0   5   0     1456.84     1416.39     13.92 o 
   1   5   0     1902.62     1938.40     21.92 o 
   2   5   0      256.44      260.04      5.17 o 
   3   5   0      106.98       72.26      9.76 o 
   4   5   0       47.95       50.52      5.51 o 
   5   5   0     2138.17     1963.80    113.61 o 
   6   5   0       14.66       11.85      2.79 o 
   7   5   0      149.27      153.79      5.97 o 
   8   5   0      712.33      669.82     17.19 o 
   9   5   0      226.79      221.67     10.26 o 
  10   5   0       96.09       90.72      5.95 o 
  11   5   0       11.11        5.58      5.19 o 
 -11   6   0      110.45      122.69      6.19 o 
 -10   6   0      106.38       99.52      4.45 o 
  -9   6   0      907.06      903.90     14.80 o 
  -8   6   0        0.40        1.23      2.45 o 
  -7   6   0     1166.66     1240.55     17.81 o 
  -6   6   0      328.67      324.65      6.56 o 
  -5   6   0      729.83      748.73     14.87 o 
  -3   6   0      871.40      928.42     10.19 o 
  -2   6   0      508.31      500.31      7.21 o 
  -1   6   0      719.28      700.98      8.45 o 
   0   6   0      568.02      507.73      6.07 o 
   1   6   0     2565.42     2820.09     25.08 o 
   2   6   0     1177.61     1176.30     13.25 o 
   3   6   0     1039.18      998.59     12.48 o 
   4   6   0      844.06      847.63     12.24 o 
   5   6   0       43.30       38.00      2.45 o 
   6   6   0        0.54       -2.22      2.89 o 
   7   6   0       44.83       44.40      4.27 o 
   8   6   0      110.31      103.16      5.90 o 
   9   6   0      110.36      109.11      8.09 o 
  10   6   0       32.16       37.37      5.24 o 
 -11   7   0       51.48       65.26      5.34 o 
 -10   7   0      179.88      175.19      6.10 o 
  -9   7   0        6.20        4.92      3.08 o 
  -8   7   0      213.41      217.13      6.11 o 
  -7   7   0      571.06      579.33     10.19 o 
  -6   7   0      114.83      110.87      4.38 o 
  -5   7   0     1066.25     1026.57     15.26 o 
  -4   7   0      577.78      524.42     12.54 o 
  -3   7   0     1067.32     1038.01     17.14 o 
  -2   7   0      347.24      329.18     10.49 o 
  -1   7   0        2.84        5.79      1.46 o 
   0   7   0       14.94       22.94      1.51 o 
   1   7   0       92.40       93.28      3.43 o 
   2   7   0     1420.93     1470.80     16.40 o 
   3   7   0      469.76      454.90      7.11 o 
   4   7   0     1015.90     1015.57     13.40 o 
   5   7   0      171.30      161.29      9.88 o 
   6   7   0       19.69       18.58      7.79 o 
   7   7   0     1094.48     1123.02     26.80 o 
   8   7   0       11.42       12.60      4.32 o 
   9   7   0      790.24      761.90     16.26 o 
  10   7   0      234.78      233.01     10.57 o 
 -10   8   0      302.95      301.33      8.85 o 
  -9   8   0      284.14      287.55     10.61 o 
  -8   8   0      201.72      203.39      9.69 o 
  -7   8   0      577.42      584.38     10.68 o 
  -6   8   0      660.97      655.84     11.37 o 
  -5   8   0     3247.61     3192.05     47.09 o 
  -4   8   0       50.04       51.86      2.37 o 
  -3   8   0      755.35      723.34     10.14 o 
  -2   8   0      496.47      477.91      6.89 o 
  -1   8   0     4830.85     4864.48     49.54 o 
   0   8   0     1217.63     1289.92     14.83 o 
   1   8   0     1003.93      930.74      9.82 o 
   2   8   0      747.88      699.93      9.28 o 
   3   8   0        5.81        7.86      2.01 o 
   4   8   0      831.73      803.84     12.81 o 
   5   8   0       19.39       21.09      2.85 o 
   6   8   0       69.98       73.31      3.33 o 
   7   8   0      129.24      118.63      6.60 o 
   8   8   0        2.92        6.82      4.46 o 
   9   8   0       22.88       29.35      5.35 o 
 -10   9   0      101.51       91.53      7.86 o 
  -9   9   0        0.90        3.47      5.56 o 
  -8   9   0      616.23      621.67     16.25 o 
  -7   9   0      116.36      109.99      5.18 o 
  -6   9   0       36.97       45.09      3.88 o 
  -5   9   0      163.56      164.99      5.78 o 
  -4   9   0     1110.32     1116.46     16.00 o 
  -3   9   0     1487.06     1457.77     18.40 o 
  -2   9   0       79.47       84.49      3.57 o 
  -1   9   0      463.54      427.10      7.78 o 
   0   9   0      431.72      420.33      6.73 o 
   1   9   0      458.65      440.19      7.66 o 
   2   9   0      473.62      453.23      7.11 o 
   3   9   0      553.55      523.47      8.78 o 
   4   9   0      779.22      732.90     12.40 o 
   5   9   0        5.79        7.26      2.96 o 
   6   9   0      486.82      462.25      7.57 o 
   7   9   0      149.84      147.04     11.07 o 
   8   9   0      133.67      120.27     13.37 o 
   9   9   0       87.10       93.90     10.24 o 
  -9  10   0       38.88       45.08      5.46 o 
  -8  10   0      260.78      252.49      7.69 o 
  -7  10   0       34.62       35.90      5.80 o 
  -6  10   0      973.07     1016.57     16.67 o 
  -5  10   0      285.77      278.93      7.79 o 
  -4  10   0      216.59      219.39      5.31 o 
  -3  10   0        5.07        7.93      2.44 o 
  -2  10   0        3.47        6.62      2.48 o 
  -1  10   0      620.50      617.69      8.94 o 
   0  10   0      315.79      279.03      9.12 o 
   1  10   0     1417.27     1338.53     19.93 o 
   2  10   0       73.69       78.04      4.43 o 
   3  10   0      171.16      182.23      6.01 o 
   4  10   0      360.38      347.49      8.12 o 
   5  10   0       21.44       18.41      3.53 o 
   6  10   0      141.76      145.07      5.80 o 
   7  10   0        2.31       -1.69      5.06 o 
   8  10   0       68.48       83.83      8.40 o 
  -9  11   0       43.29       59.84      7.10 o 
  -8  11   0      165.79      171.54      8.14 o 
  -7  11   0       70.08       59.58      5.20 o 
  -6  11   0      228.57      232.79      7.55 o 
  -5  11   0       62.12       66.47      4.86 o 
  -4  11   0      421.64      438.00      8.80 o 
  -3  11   0       13.89       16.75      2.99 o 
  -2  11   0      531.35      549.15      9.54 o 
  -1  11   0       69.57       87.32      4.62 o 
   0  11   0        2.21        0.40      2.84 o 
   1  11   0     1061.77     1015.27     16.46 o 
   2  11   0       56.90       55.38      4.34 o 
   3  11   0      140.47      159.46      8.58 o 
   4  11   0        2.21        3.98      3.88 o 
   5  11   0      166.31      160.06      8.31 o 
   6  11   0      228.53      248.71     14.43 o 
   7  11   0       45.22       60.07      8.33 o 
  -8  12   0       16.36       17.10      6.49 o 
  -7  12   0      167.87      167.96      7.98 o 
  -6  12   0      304.37      299.42      8.99 o 
  -5  12   0      123.55      109.36      6.06 o 
  -4  12   0      141.13      138.37      5.54 o 
  -3  12   0       34.51       34.04      3.64 o 
  -2  12   0      301.51      299.63      7.22 o 
  -1  12   0        1.52        1.94      3.92 o 
   0  12   0      246.36      236.42      7.29 o 
   1  12   0      137.56      146.08      6.26 o 
   2  12   0       29.07       25.92      6.30 o 
   3  12   0      252.39      248.41     10.68 o 
   4  12   0       54.27       58.05      6.82 o 
   5  12   0      384.49      391.32     24.23 o 
   6  12   0       79.22       98.35      6.94 o 
  -7  13   0       10.09       10.41      7.06 o 
  -6  13   0        1.62        2.01      4.45 o 
  -5  13   0      155.35      170.56      8.31 o 
  -4  13   0      124.60      123.89      9.82 o 
  -3  13   0       60.15       55.67      4.33 o 
  -2  13   0      263.00      264.03     11.19 o 
  -1  13   0        2.22       -2.38      4.06 o 
   0  13   0      155.35      172.28      6.86 o 
   1  13   0       63.94       60.19      6.10 o 
   2  13   0       11.66       12.46      4.53 o 
   3  13   0      366.29      374.38     13.87 o 
   4  13   0        8.65        4.65      5.75 o 
   5  13   0       40.99       57.49      8.54 o 
  -5  14   0      140.48      138.32      9.96 o 
  -4  14   0       18.40       14.40      3.78 o 
  -3  14   0      259.82      263.99     17.39 o 
  -2  14   0        2.59        1.37      4.61 o 
  -1  14   0        1.82       -0.38      4.72 o 
   0  14   0        4.37        3.27      4.97 o 
   1  14   0       48.91       39.06      5.49 o 
   2  14   0      146.60      170.25      8.46 o 
   3  14   0      123.29      128.77     12.15 o 
   4  14   0       34.51       21.70      8.14 o 
  -3  15   0       97.01      116.75     10.03 o 
  -2  15   0        1.59       -2.33      6.74 o 
  -1  15   0      231.36      225.21     12.28 o 
   0  15   0       83.59       95.97     11.46 o 
   1  15   0        6.72       15.88      7.16 o 
  -1 -15   1       93.67       82.96      9.13 o 
   0 -15   1       18.91       14.48      6.37 o 
   1 -15   1       63.23       59.46      7.56 o 
   2 -15   1      105.27      105.68      8.55 o 
   3 -15   1        1.20        2.11      5.27 o 
  -4 -14   1       14.02       15.84      8.45 o 
  -3 -14   1        9.54        8.69      6.43 o 
  -2 -14   1       94.33       98.39      6.98 o 
  -1 -14   1      250.76      260.37     11.71 o 
   0 -14   1       28.43       25.76      6.08 o 
   1 -14   1        2.93        2.41      4.78 o 
   2 -14   1       50.81       63.27      6.04 o 
   3 -14   1       54.30       46.11      5.43 o 
   4 -14   1      363.76      380.49      9.05 o 
   5 -14   1       36.42       35.47      7.61 o 
  -5 -13   1        0.22        1.19      6.72 o 
  -4 -13   1      425.95      416.88     14.50 o 
  -3 -13   1      761.51      760.17     20.43 o 
  -2 -13   1        1.61        2.48      4.33 o 
  -1 -13   1      116.52      118.24      9.63 o 
   0 -13   1       12.91       14.36      4.71 o 
   1 -13   1      714.36      723.54     15.91 o 
   2 -13   1       27.55       22.27      4.72 o 
   3 -13   1       73.87       79.09      4.65 o 
   4 -13   1       90.95       94.54      8.61 o 
   5 -13   1        7.37       -0.80      4.30 o 
   6 -13   1       32.97       28.99      7.77 o 
   7 -13   1       32.20       38.02      7.34 o 
  -6 -12   1      123.90      130.72      8.07 o 
  -5 -12   1       42.17       40.21      7.48 o 
  -4 -12   1      162.00      149.69      9.10 o 
  -3 -12   1       66.43       80.20      9.18 o 
  -2 -12   1      451.81      452.44     11.47 o 
  -1 -12   1      133.61      140.61      6.11 o 
   0 -12   1        3.32        6.64      3.49 o 
   1 -12   1      287.65      285.06      9.13 o 
   2 -12   1       14.30       18.33      3.27 o 
   3 -12   1      141.46      130.02      5.30 o 
   4 -12   1        6.72        5.43      2.85 o 
   5 -12   1      435.75      438.59     10.45 o 
   6 -12   1       26.24       32.49      7.13 o 
   7 -12   1        2.53        4.83      5.08 o 
   8 -12   1      404.66      410.30     22.16 o 
  -7 -11   1      168.88      163.84     10.57 o 
  -6 -11   1        6.29        6.67      5.05 o 
  -5 -11   1      286.12      283.36      7.99 o 
  -4 -11   1      739.31      689.36     18.07 o 
  -3 -11   1        4.20        8.05      8.05 o 
  -2 -11   1      130.70      144.58      6.75 o 
  -1 -11   1       47.14       46.25      4.00 o 
   0 -11   1      375.60      395.91      8.77 o 
   1 -11   1      425.71      455.58      8.52 o 
   2 -11   1      185.55      197.09      5.58 o 
   3 -11   1      329.16      318.27      6.88 o 
   4 -11   1       69.70       67.48      3.54 o 
   5 -11   1     1281.84     1267.93     40.44 o 
   6 -11   1        6.53        3.46      3.81 o 
   7 -11   1      143.30      126.66      7.23 o 
   8 -11   1      122.19      125.55      7.36 o 
  -8 -10   1       15.55        7.66      6.30 o 
  -7 -10   1      255.15      265.74     15.11 o 
  -6 -10   1       12.72       16.89      3.43 o 
  -5 -10   1      298.79      296.07      7.87 o 
  -4 -10   1      221.40      233.06      7.40 o 
  -3 -10   1      162.83      165.30      7.94 o 
  -2 -10   1      325.92      322.05      9.48 o 
  -1 -10   1      322.39      328.39      7.63 o 
   0 -10   1      236.16      228.27      5.64 o 
   1 -10   1       14.33       12.74      2.33 o 
   2 -10   1      560.68      542.59      8.98 o 
   3 -10   1     1123.93     1123.61     15.15 o 
   4 -10   1       78.16       79.81      3.82 o 
   5 -10   1      161.22      165.66      6.09 o 
   6 -10   1       74.17       75.32      4.78 o 
   7 -10   1      177.96      167.40      6.55 o 
   8 -10   1       75.62       76.88      5.92 o 
   9 -10   1       62.89       49.68      5.53 o 
  -9  -9   1        2.54       -5.80      5.80 o 
  -8  -9   1        6.31       10.35      4.89 o 
  -7  -9   1       87.37       95.97      6.58 o 
  -6  -9   1       41.33       35.51      3.45 o 
  -5  -9   1     1418.62     1429.16     20.86 o 
  -4  -9   1      284.12      282.07      9.24 o 
  -3  -9   1      577.20      540.95     11.11 o 
  -2  -9   1      351.55      348.07      6.16 o 
  -1  -9   1       81.98       84.83      4.19 o 
   0  -9   1      473.23      454.68      7.04 o 
   1  -9   1       56.36       69.01      3.05 o 
   2  -9   1      904.05      880.90     14.50 o 
   3  -9   1       18.89       22.23      2.41 o 
   4  -9   1      632.49      627.87      9.20 o 
   5  -9   1      188.05      191.95      6.04 o 
   6  -9   1        9.46        9.55      3.17 o 
   7  -9   1      808.50      808.95     13.80 o 
   8  -9   1        1.35       -2.29      3.80 o 
   9  -9   1      201.13      205.69      7.86 o 
  10  -9   1       19.92       12.97      5.07 o 
  -9  -8   1       74.15       82.17      6.66 o 
  -8  -8   1      247.02      266.72      9.65 o 
  -7  -8   1      131.92      123.42      7.51 o 
  -6  -8   1        9.96       12.35      2.58 o 
  -5  -8   1      929.71      919.28     14.39 o 
  -4  -8   1      626.16      638.48     14.69 o 
  -3  -8   1      231.66      237.15      4.79 o 
  -2  -8   1      364.80      363.67      6.00 o 
  -1  -8   1      915.23      885.59      9.41 o 
   0  -8   1      853.29      854.57     11.80 o 
   1  -8   1      395.38      372.51      5.88 o 
   2  -8   1     1606.59     1644.34     22.89 o 
   3  -8   1      393.35      374.15      7.67 o 
   4  -8   1      921.44      923.87     14.28 o 
   5  -8   1      619.01      653.10     11.16 o 
   6  -8   1       84.92       84.41      4.70 o 
   7  -8   1      235.61      226.10      6.70 o 
   8  -8   1      303.83      299.24      7.42 o 
   9  -8   1      468.66      474.61     10.74 o 
  10  -8   1        1.20        2.14      3.90 o 
 -10  -7   1      147.69      133.29      8.79 o 
  -9  -7   1        1.14        4.00      4.43 o 
  -8  -7   1      491.53      472.87     11.74 o 
  -7  -7   1        1.60        1.27      3.59 o 
  -6  -7   1       79.98       79.99      3.04 o 
  -5  -7   1      711.62      723.11     15.55 o 
  -4  -7   1      309.15      298.75      6.96 o 
  -3  -7   1      916.84      906.12     11.03 o 
  -2  -7   1      961.93      949.47     11.37 o 
  -1  -7   1      772.07      727.48      9.11 o 
   0  -7   1        8.44       13.47      1.38 o 
   1  -7   1      131.26      116.87      3.08 o 
   2  -7   1      528.72      483.26      7.40 o 
   3  -7   1      929.00      951.87     10.94 o 
   4  -7   1       24.53       31.33      5.23 o 
   5  -7   1      763.43      728.71     11.68 o 
   6  -7   1      277.94      316.63      6.77 o 
   7  -7   1      133.91      118.40      4.69 o 
   8  -7   1       92.63       77.66      4.04 o 
   9  -7   1      119.55      121.82      5.67 o 
  10  -7   1       44.56       43.65      4.23 o 
  11  -7   1       41.63       33.34      4.59 o 
 -10  -6   1        3.65       10.01      4.55 o 
  -9  -6   1      175.31      174.84      8.99 o 
  -8  -6   1       38.30       26.83      4.34 o 
  -7  -6   1      793.72      759.25     14.94 o 
  -6  -6   1      679.58      662.59     13.25 o 
  -5  -6   1       75.17       72.90      3.23 o 
  -4  -6   1      877.00      830.16     14.12 o 
  -3  -6   1      196.15      228.35      4.48 o 
  -2  -6   1     1213.04     1224.64     14.63 o 
  -1  -6   1       36.67       29.67      1.58 o 
   0  -6   1       75.96       92.24      2.14 o 
   1  -6   1     7196.56     7559.74     74.97 o 
   2  -6   1      655.05      728.95      8.66 o 
   3  -6   1     2220.99     2219.21     24.80 o 
   5  -6   1     1997.85     1953.78     26.07 o 
   6  -6   1     2141.23     2258.58     29.94 o 
   7  -6   1       68.85       82.40      3.54 o 
   8  -6   1      789.00      801.70     12.61 o 
   9  -6   1       60.95       66.89      3.71 o 
  10  -6   1      892.06      936.99     16.61 o 
  11  -6   1       60.16       65.36      7.01 o 
 -11  -5   1      178.96      197.22     10.55 o 
 -10  -5   1        1.54        2.46      4.01 o 
  -9  -5   1      309.71      289.79      8.67 o 
  -8  -5   1     1602.75     1567.65     26.12 o 
  -7  -5   1      251.32      239.61      7.22 o 
  -6  -5   1      568.21      583.47     16.26 o 
  -5  -5   1     1008.52      995.46     13.04 o 
  -4  -5   1     5403.21     5566.37     60.13 o 
  -3  -5   1     1184.44     1321.64     14.45 o 
  -2  -5   1     2303.54     2249.86     23.35 o 
  -1  -5   1      278.30      256.05      4.02 o 
   0  -5   1      560.49      479.14      6.94 o 
   1  -5   1     1594.49     1525.10     16.11 o 
   2  -5   1      225.79      229.41      3.90 o 
   3  -5   1     2311.22     2285.41     50.73 o 
   4  -5   1      166.88      167.86      3.95 o 
   5  -5   1       54.58       54.05      3.05 o 
   6  -5   1       22.42       28.67      2.13 o 
   7  -5   1      229.58      248.74      5.18 o 
   8  -5   1     1626.05     1581.24     26.44 o 
   9  -5   1        9.70       10.51      4.61 o 
  10  -5   1      286.11      300.41     12.10 o 
  11  -5   1      102.99      105.29      7.23 o 
 -11  -4   1       98.48       90.72      6.16 o 
 -10  -4   1       36.64       37.06      4.64 o 
  -9  -4   1       80.20       85.94      5.96 o 
  -8  -4   1       66.85       70.04      4.51 o 
  -7  -4   1      602.00      592.48     11.66 o 
  -6  -4   1      555.83      577.85     11.15 o 
  -4  -4   1      281.20      269.40      4.01 o 
  -3  -4   1      406.02      406.88      5.25 o 
  -2  -4   1     2044.56     2058.53     21.23 o 
  -1  -4   1      803.85      932.85     10.09 o 
   0  -4   1     4000.81     4158.67     41.49 o 
   1  -4   1       54.16       55.57      4.31 o 
   2  -4   1     1068.61     1110.79     14.11 o 
   3  -4   1     1555.73     1669.57     21.65 o 
   4  -4   1       86.48       77.46      1.82 o 
   5  -4   1     1229.88     1205.14     16.20 o 
   6  -4   1      360.67      350.51      5.98 o 
   7  -4   1      703.20      730.15     10.71 o 
   8  -4   1      446.86      443.34      9.29 o 
   9  -4   1      459.25      481.86      9.13 o 
  10  -4   1      101.84      100.81     12.37 o 
 -11  -3   1       36.55       45.82      4.87 o 
 -10  -3   1      673.07      650.87     13.36 o 
  -9  -3   1      322.15      317.44     12.75 o 
  -8  -3   1      177.11      169.75      5.90 o 
  -7  -3   1       25.27       23.38      3.33 o 
  -6  -3   1      229.33      263.21      6.77 o 
  -5  -3   1      406.20      384.72      7.52 o 
  -4  -3   1      768.01      825.15     11.57 o 
  -3  -3   1     1536.87     1628.70     20.16 o 
  -1  -3   1      193.30      203.08      2.91 o 
   0  -3   1     4745.39     4946.88     48.88 o 
   1  -3   1       44.04       34.76      4.83 o 
   2  -3   1      135.24      117.10      2.04 o 
   3  -3   1     2460.30     2658.88     32.33 o 
   4  -3   1     5154.65     5436.11     66.73 o 
   5  -3   1     2990.68     3119.66     59.19 o 
   6  -3   1      414.93      431.55     11.90 o 
   7  -3   1      345.73      345.55     11.04 o 
   8  -3   1        1.46       -0.48      3.14 o 
   9  -3   1      945.33      976.46     19.56 o 
  10  -3   1      594.73      580.97     17.91 o 
 -11  -2   1        1.01       -0.13      5.21 o 
 -10  -2   1      229.29      238.70      7.19 o 
  -9  -2   1        3.56        3.80      2.63 o 
  -8  -2   1     1914.27     1889.86     25.85 o 
  -7  -2   1     1260.27     1240.47     22.16 o 
  -6  -2   1      268.99      262.28      5.61 o 
  -5  -2   1      753.81      704.71      7.57 o 
  -4  -2   1      573.69      637.21      8.25 o 
  -1  -2   1     7095.74     7271.95     78.77 o 
   0  -2   1      129.24      149.36      3.88 o 
   1  -2   1     1391.59     1451.41     14.59 o 
   2  -2   1    10820.22    11322.88    204.41 o 
   3  -2   1      196.19      267.29      9.48 o 
   4  -2   1     3119.11     3395.67     63.31 o 
   5  -2   1      311.15      370.27      9.98 o 
   6  -2   1      612.41      626.29     15.24 o 
   7  -2   1      953.70      900.03     16.97 o 
   8  -2   1      255.71      231.07      7.83 o 
   9  -2   1      451.33      455.98     11.84 o 
  10  -2   1       14.06       15.14      5.72 o 
  11  -2   1      510.22      488.76     42.80 o 
 -12  -1   1       93.39      103.90      6.61 o 
 -11  -1   1      145.45      140.86      8.64 o 
 -10  -1   1      470.04      469.86      9.02 o 
  -9  -1   1       20.07       23.43      2.67 o 
  -8  -1   1      312.51      309.80      6.14 o 
  -7  -1   1      238.32      257.27      5.13 o 
  -6  -1   1     1767.20     1812.46     18.87 o 
  -5  -1   1      481.52      463.92      5.12 o 
  -4  -1   1      468.52      492.70      5.21 o 
  -3  -1   1      501.78      476.64      6.62 o 
  -2  -1   1      114.32      114.57      1.81 o 
  -1  -1   1     5865.09     6245.03     88.97 o 
   0  -1   1      147.89      120.42      1.92 o 
   2  -1   1     1422.38     1470.42     27.58 o 
   3  -1   1      535.85      527.26     11.40 o 
   4  -1   1      349.53      305.94     11.22 o 
   5  -1   1      461.01      383.70      8.28 o 
   6  -1   1     5310.54     5550.77     84.12 o 
   7  -1   1        7.49        8.71      2.83 o 
   8  -1   1        7.33        7.14      3.26 o 
   9  -1   1     1084.20     1028.91     36.76 o 
  10  -1   1       47.95       50.56      6.74 o 
  11  -1   1      228.56      217.85     12.38 o 
 -12   0   1        2.37       -1.67      4.39 o 
 -11   0   1      226.29      225.65      7.70 o 
 -10   0   1       50.72       48.37      3.19 o 
  -9   0   1      332.91      308.66      6.27 o 
  -8   0   1      487.16      479.19     12.98 o 
  -7   0   1      291.03      252.36      4.57 o 
  -6   0   1     1724.01     1830.82     21.54 o 
  -5   0   1      458.71      511.05      7.48 o 
  -4   0   1       16.89       16.21      1.80 o 
  -3   0   1     7355.01     7721.30    132.82 o 
  -1   0   1     4047.02     4247.80     76.37 o 
   0   0   1     1153.47     1304.30     22.60 o 
   1   0   1      442.77      427.20      6.85 o 
   2   0   1     1689.34     1898.27     28.72 o 
   3   0   1     1856.03     1875.83     28.93 o 
   4   0   1     3583.68     3798.76     70.44 o 
   5   0   1       66.16       83.78      3.72 o 
   6   0   1     1720.51     1717.66     28.32 o 
   7   0   1      252.20      250.40      9.10 o 
   8   0   1      232.79      230.40      9.96 o 
   9   0   1       78.69       85.62      4.43 o 
  10   0   1      170.27      166.54      6.36 o 
  11   0   1      295.92      298.23      8.62 o 
 -12   1   1       40.36       39.94      3.95 o 
 -11   1   1      524.30      506.46      9.89 o 
 -10   1   1      311.63      299.28      9.26 o 
  -9   1   1     1621.58     1588.39     26.37 o 
  -8   1   1       54.46       50.64      3.86 o 
  -7   1   1        8.21        9.04      1.43 o 
  -6   1   1      863.32      832.81     11.46 o 
  -5   1   1       30.05       31.18      1.66 o 
  -4   1   1     6477.87     7051.73    100.99 o 
  -3   1   1     1416.03     1412.18     20.04 o 
  -2   1   1     6326.41     6506.63     93.08 o 
   0   1   1     4804.78     5045.60     70.36 o 
   1   1   1       23.41       29.31      1.04 o 
   2   1   1      928.48     1063.47     16.00 o 
   3   1   1      402.69      412.70      5.84 o 
   4   1   1      110.63       90.47      2.86 o 
   5   1   1      837.63      856.04     15.27 o 
   6   1   1       38.78       29.76      1.64 o 
   7   1   1      123.19      129.84      3.34 o 
   8   1   1      928.37      890.28     16.02 o 
   9   1   1      174.30      163.01      4.89 o 
  10   1   1      320.08      307.32      7.26 o 
  11   1   1      585.72      565.35     11.27 o 
 -12   2   1      371.03      393.85      8.28 o 
 -11   2   1      362.29      367.43     10.09 o 
 -10   2   1       87.47       86.56      4.80 o 
  -9   2   1      633.83      637.19     12.63 o 
  -8   2   1      160.29      145.72      5.68 o 
  -7   2   1      320.82      278.67      8.19 o 
  -6   2   1      279.25      273.97      5.86 o 
  -5   2   1      503.91      437.16      7.92 o 
  -4   2   1     5731.96     6489.07     93.32 o 
  -3   2   1       15.86       19.02      1.07 o 
  -2   2   1       54.37       64.19      1.85 o 
  -1   2   1     3173.08     3397.58     40.96 o 
   0   2   1     3572.35     3745.21     45.79 o 
   1   2   1     6235.64     6591.35     64.68 o 
   2   2   1      646.10      748.05      8.71 o 
   3   2   1     7522.39     7710.04     94.51 o 
   4   2   1       20.64       35.66      1.58 o 
   5   2   1     3975.38     4128.87     41.38 o 
   6   2   1      176.62      184.85      3.43 o 
   7   2   1       56.53       55.36      2.63 o 
   8   2   1      218.38      219.86      5.76 o 
   9   2   1       88.31       95.86      6.85 o 
  10   2   1      163.15      157.52      9.39 o 
  11   2   1       16.07       18.61      3.78 o 
 -12   3   1       19.38       18.96      3.39 o 
 -11   3   1       63.97       65.26      3.63 o 
 -10   3   1      364.21      356.49     11.09 o 
  -9   3   1     1192.09     1150.52     20.08 o 
  -8   3   1        0.93        0.13      2.61 o 
  -7   3   1     2189.22     2245.87     29.16 o 
  -6   3   1        0.91        2.28      1.33 o 
  -5   3   1      123.04       80.31      2.54 o 
  -4   3   1      598.07      500.79      5.75 o 
  -3   3   1     4738.05     4995.35     61.69 o 
  -1   3   1      559.43      571.36      7.57 o 
   0   3   1     2293.99     2148.83     26.41 o 
   1   3   1      404.38      405.16      5.21 o 
   2   3   1     1762.16     1148.45     29.08 o 
   3   3   1      833.72      867.97      8.55 o 
   4   3   1     1642.43     1602.45     89.89 o 
   5   3   1      465.09      476.77      7.72 o 
   6   3   1       53.67       50.03      3.07 o 
   7   3   1     1701.50     1651.90     25.74 o 
   8   3   1       10.42        6.77      2.85 o 
   9   3   1      520.50      500.47     10.60 o 
  10   3   1      205.88      197.42     11.53 o 
  11   3   1        1.13        3.55      4.77 o 
 -11   4   1      277.55      286.05      6.80 o 
 -10   4   1      384.34      407.62      9.45 o 
  -9   4   1       16.51       21.73      2.46 o 
  -8   4   1      415.80      413.73      8.48 o 
  -7   4   1     2449.78     2400.76     31.25 o 
  -6   4   1       45.78       52.40      1.90 o 
  -5   4   1     2064.18     2181.80     22.53 o 
  -4   4   1      134.04      192.40      3.98 o 
  -3   4   1     2052.97     2112.34     23.58 o 
  -2   4   1     2208.88     2329.23     27.91 o 
  -1   4   1     1401.59     1399.85     51.75 o 
   0   4   1     3152.71     3204.41     31.41 o 
   1   4   1      585.48      548.51     12.56 o 
   2   4   1      332.66      301.42      6.35 o 
   3   4   1      767.33      859.56      9.48 o 
   4   4   1      753.07      767.65     12.92 o 
   5   4   1     1424.60     1349.50    107.38 o 
   6   4   1      387.97      410.73     14.24 o 
   7   4   1     1852.93     1785.87     28.06 o 
   8   4   1        0.37       -1.75      2.87 o 
   9   4   1       11.54       13.41      3.65 o 
  10   4   1       72.57       87.04      5.54 o 
  11   4   1      422.37      437.92     11.14 o 
 -11   5   1       68.51       72.91      4.17 o 
 -10   5   1      287.03      286.49      7.30 o 
  -9   5   1      112.56      108.99      4.39 o 
  -8   5   1      106.43      108.33      4.10 o 
  -7   5   1       10.16       14.91      2.23 o 
  -6   5   1      250.09      259.64      5.50 o 
  -5   5   1     1179.22     1113.90     18.52 o 
  -4   5   1      578.23      664.51     18.48 o 
  -3   5   1     1925.37     1883.29     23.58 o 
  -2   5   1        1.80        1.01      0.91 o 
  -1   5   1     2665.03     2597.70     26.57 o 
   0   5   1     1193.94     1230.20     11.48 o 
   1   5   1      526.37      617.97      7.32 o 
   2   5   1     3595.76     3408.61     34.68 o 
   3   5   1       31.42       22.96      1.38 o 
   4   5   1     1352.96     1357.96     14.76 o 
   5   5   1       35.13       34.10      2.60 o 
   6   5   1      189.86      183.71      6.07 o 
   7   5   1      336.68      330.01      8.40 o 
   8   5   1      673.39      633.98     13.04 o 
   9   5   1      683.86      688.58     14.27 o 
  10   5   1       28.83       20.36      4.50 o 
 -11   6   1       60.60       66.27      5.89 o 
 -10   6   1       99.56      108.24      4.76 o 
  -9   6   1      101.11      102.55      7.63 o 
  -8   6   1      664.71      629.58     10.75 o 
  -7   6   1       14.82       15.19      2.58 o 
  -6   6   1      812.52      839.66     12.86 o 
  -5   6   1      616.54      551.39     10.99 o 
  -4   6   1      857.15      844.24     19.74 o 
  -3   6   1      845.45      847.94     13.11 o 
  -2   6   1        0.99        0.98      1.37 o 
  -1   6   1     1323.32     1373.67     15.01 o 
   0   6   1      443.36      462.44      6.77 o 
   1   6   1     3684.46     3766.25     33.00 o 
   2   6   1      415.80      412.51      6.29 o 
   3   6   1      452.16      435.35      7.51 o 
   4   6   1      436.29      407.95      6.53 o 
   5   6   1      120.65      115.71      3.48 o 
   6   6   1     1181.43     1213.37     20.79 o 
   7   6   1      530.42      522.84     11.63 o 
   8   6   1      213.54      200.04      7.42 o 
   9   6   1      113.94      114.08      6.81 o 
  10   6   1      327.11      303.89     12.92 o 
 -11   7   1      189.05      205.42      8.33 o 
 -10   7   1      339.33      339.10      8.14 o 
  -9   7   1      326.32      364.68      8.21 o 
  -8   7   1     1357.17     1341.51     19.79 o 
  -7   7   1      314.02      315.12      8.64 o 
  -6   7   1      385.67      389.67      7.83 o 
  -5   7   1      572.78      601.72     10.21 o 
  -4   7   1      786.25      783.07      9.21 o 
  -3   7   1     1527.50     1485.43     19.76 o 
  -2   7   1      311.06      303.37      4.87 o 
  -1   7   1     2169.68     2265.37     20.60 o 
   0   7   1      114.02      157.38      3.55 o 
   1   7   1     1359.60     1379.02     14.06 o 
   2   7   1       23.43       19.34      2.02 o 
   3   7   1      264.43      278.26      6.55 o 
   4   7   1     3517.93     3430.77     39.32 o 
   5   7   1        9.95       12.92      3.58 o 
   6   7   1      306.60      299.86      8.44 o 
   7   7   1       19.78       21.45      4.04 o 
   8   7   1      548.22      535.81     12.73 o 
   9   7   1      609.16      581.72     13.71 o 
  10   7   1       54.23       48.68      6.74 o 
 -10   8   1       87.25       96.33      5.39 o 
  -9   8   1      213.43      207.15      6.78 o 
  -8   8   1      137.57      149.09      5.73 o 
  -7   8   1      225.37      224.86      8.16 o 
  -6   8   1      348.53      338.07      7.58 o 
  -5   8   1       26.86       27.43      3.12 o 
  -4   8   1       40.63       45.35      2.51 o 
  -3   8   1     1726.06     1655.88     20.24 o 
  -2   8   1     1383.36     1424.36     16.10 o 
  -1   8   1      350.71      351.08      7.95 o 
   0   8   1        7.14       10.00      1.75 o 
   1   8   1      265.82      279.58      5.05 o 
   2   8   1        7.82        3.73      2.02 o 
   3   8   1      190.44      190.16      4.82 o 
   4   8   1       31.62       30.41      2.97 o 
   5   8   1      737.37      742.10     12.09 o 
   6   8   1      306.76      291.12      8.98 o 
   7   8   1       81.84       80.94      5.84 o 
   8   8   1       35.25       23.70      5.04 o 
   9   8   1       93.40       87.39      6.74 o 
 -10   9   1      213.12      228.16      7.74 o 
  -9   9   1      190.40      193.52      6.97 o 
  -8   9   1       53.83       46.38      4.37 o 
  -7   9   1      771.97      763.44     15.81 o 
  -6   9   1      361.63      364.55      8.41 o 
  -5   9   1     1161.52     1118.48     17.27 o 
  -4   9   1      344.71      349.97      9.49 o 
  -3   9   1      477.86      471.38      7.92 o 
  -2   9   1     1221.62     1218.32     15.97 o 
  -1   9   1      211.96      224.16      4.82 o 
   0   9   1     1146.89     1102.11     13.38 o 
   1   9   1       28.19       21.13      2.23 o 
   2   9   1       25.28       29.69      2.52 o 
   3   9   1      100.64      109.43      4.23 o 
   4   9   1        7.30       11.23      2.89 o 
   5   9   1      615.45      622.58     11.13 o 
   6   9   1       76.69       81.96      3.84 o 
   7   9   1      271.14      257.43      9.27 o 
   8   9   1      182.48      174.47      8.63 o 
   9   9   1        3.34        8.20      6.28 o 
  -9  10   1      238.64      231.49     11.10 o 
  -8  10   1       17.88       21.96      4.25 o 
  -7  10   1      160.49      158.10      8.57 o 
  -6  10   1       58.87       66.26      4.62 o 
  -5  10   1      962.83      967.78     15.97 o 
  -4  10   1      701.21      689.81     11.51 o 
  -3  10   1       42.38       40.52      3.10 o 
  -2  10   1      536.85      527.43      8.91 o 
  -1  10   1        8.06        7.07      2.32 o 
   0  10   1     1226.91     1190.32     23.17 o 
   1  10   1        1.71        8.80      2.93 o 
   2  10   1      644.89      612.94     10.00 o 
   3  10   1       51.77       58.11      4.08 o 
   4  10   1       80.66       72.77      4.45 o 
   5  10   1       61.40       69.52      4.45 o 
   6  10   1        5.17        6.09      3.02 o 
   7  10   1      336.64      330.53     12.56 o 
   8  10   1        2.09       -1.96      5.82 o 
  -9  11   1       30.65       36.54      5.64 o 
  -8  11   1      439.95      471.99     11.08 o 
  -7  11   1      151.75      136.22      6.50 o 
  -6  11   1       55.70       58.19      4.81 o 
  -5  11   1      208.56      226.69      8.29 o 
  -4  11   1        3.22        3.74      2.68 o 
  -3  11   1      260.53      270.21      6.41 o 
  -2  11   1       36.77       26.69      3.24 o 
  -1  11   1      275.41      272.39      7.18 o 
   0  11   1      656.13      649.69     12.04 o 
   1  11   1      318.64      290.93      7.73 o 
   2  11   1      293.68      285.68      7.60 o 
   3  11   1       34.19       34.16      5.52 o 
   4  11   1       76.38       78.85      4.91 o 
   5  11   1       33.05       31.94      4.57 o 
   6  11   1      103.57      105.40      4.98 o 
   7  11   1       49.03       52.35      7.74 o 
  -8  12   1      410.31      427.15     16.50 o 
  -7  12   1        2.22        2.71      4.75 o 
  -6  12   1      136.94      149.13      7.03 o 
  -5  12   1      127.03      126.40      6.44 o 
  -4  12   1      314.08      337.74      8.79 o 
  -3  12   1      607.90      619.06     10.66 o 
  -2  12   1        3.54        2.74      3.32 o 
  -1  12   1      144.69      154.35      7.31 o 
   0  12   1        8.61        2.38      3.38 o 
   1  12   1      106.43      108.76      6.53 o 
   2  12   1       89.23       87.08      6.00 o 
   3  12   1       44.86       46.47      6.38 o 
   4  12   1      420.32      394.75     13.35 o 
   5  12   1        1.89        3.44      5.05 o 
   6  12   1      227.79      234.85      7.31 o 
  -7  13   1       22.62       23.87      5.87 o 
  -6  13   1      211.84      223.63      8.55 o 
  -5  13   1      233.98      237.10     10.20 o 
  -4  13   1      337.63      350.20      9.06 o 
  -3  13   1      101.63      107.85      5.71 o 
  -2  13   1       49.21       43.69      5.34 o 
  -1  13   1      245.49      248.73      9.38 o 
   0  13   1       36.29       38.57      4.57 o 
   1  13   1      254.69      249.33      8.05 o 
   2  13   1       98.34      101.64     22.35 o 
   3  13   1      417.56      443.80     16.09 o 
   4  13   1      113.43      117.87      8.77 o 
   5  13   1       82.06       76.18      9.09 o 
  -5  14   1        4.40       -0.70      5.53 o 
  -4  14   1       77.41       94.65      6.20 o 
  -3  14   1        1.54       -4.69      4.69 o 
  -2  14   1       39.59       50.18      8.45 o 
  -1  14   1      329.43      331.80     14.09 o 
   0  14   1      115.78      124.76      6.58 o 
   1  14   1      372.91      394.40     11.34 o 
   2  14   1        0.48        2.51      5.97 o 
   3  14   1        9.70       13.45      8.30 o 
  -3  15   1        0.02       10.05      6.70 o 
  -2  15   1      134.22      155.97     11.92 o 
  -1  15   1       68.91       70.23     17.88 o 
   0  15   1        8.48        4.01      7.81 o 
   1  15   1      185.04      215.42     15.06 o 
  -1 -15   2       57.15       62.59      7.43 o 
   0 -15   2       50.27       57.72     11.51 o 
   1 -15   2       16.10       14.87      6.36 o 
   2 -15   2        0.18        1.20      4.86 o 
   3 -15   2      167.43      185.94     11.26 o 
  -4 -14   2      101.26       81.52     10.86 o 
  -3 -14   2      148.45      146.00     10.21 o 
  -2 -14   2      112.28      122.52      7.45 o 
  -1 -14   2        0.19       -4.35      4.46 o 
   0 -14   2      194.49      202.91     11.81 o 
   1 -14   2       23.81       36.75      5.58 o 
   2 -14   2       41.18       36.76      7.22 o 
   3 -14   2      230.47      219.40      9.29 o 
   4 -14   2       39.04       35.01      5.60 o 
   5 -14   2      440.65      481.74     25.86 o 
  -5 -13   2       46.29       48.09      8.58 o 
  -4 -13   2      215.62      210.76     11.07 o 
  -3 -13   2        2.72        0.40      5.55 o 
  -2 -13   2      325.78      331.55     10.32 o 
  -1 -13   2        9.33        9.54      5.85 o 
   0 -13   2      427.04      428.89     11.78 o 
   1 -13   2      210.20      194.38      8.32 o 
   2 -13   2      144.80      126.56      9.79 o 
   3 -13   2      204.05      220.39      6.84 o 
   4 -13   2      253.70      264.85      9.49 o 
   5 -13   2       21.65       20.51      5.66 o 
   6 -13   2       20.85       22.63      6.99 o 
  -6 -12   2       94.06       93.96      7.35 o 
  -5 -12   2      232.56      212.64     10.35 o 
  -4 -12   2        8.18       11.94      9.07 o 
  -3 -12   2       27.64       26.73      5.82 o 
  -2 -12   2        3.72       -0.46      3.89 o 
  -1 -12   2      252.74      228.99      8.23 o 
   0 -12   2       27.30       32.98      4.08 o 
   1 -12   2      230.76      217.70      8.25 o 
   2 -12   2      272.33      269.50      6.80 o 
   3 -12   2        5.94        6.10      3.46 o 
   4 -12   2       77.97       81.17      5.09 o 
   5 -12   2      320.33      355.51     10.77 o 
   6 -12   2       27.29       19.25      5.28 o 
   7 -12   2      583.62      616.95     14.97 o 
   8 -12   2       35.78       38.01      6.82 o 
  -7 -11   2       54.55       43.46      6.31 o 
  -6 -11   2        5.54        2.61      3.74 o 
  -5 -11   2        6.54        8.75      3.69 o 
  -4 -11   2       21.80       30.21      5.66 o 
  -3 -11   2      841.51      841.39     26.21 o 
  -2 -11   2      433.96      425.74     10.58 o 
  -1 -11   2      766.80      762.15     13.39 o 
   0 -11   2      122.40      112.80      5.23 o 
   1 -11   2      177.47      181.50      5.50 o 
   2 -11   2      642.70      621.75     10.19 o 
   3 -11   2        3.42        8.50      2.75 o 
   4 -11   2      674.41      661.76     11.20 o 
   5 -11   2        5.02        9.75      3.62 o 
   6 -11   2      121.21      113.61      6.72 o 
   7 -11   2       30.66       41.48      5.40 o 
   8 -11   2      119.29      109.35      7.00 o 
  -8 -10   2       47.12       54.74      7.62 o 
  -7 -10   2       40.81       53.09      6.39 o 
  -6 -10   2      289.81      292.08      7.70 o 
  -5 -10   2       38.79       35.71      3.98 o 
  -4 -10   2       73.72       71.21      4.51 o 
  -3 -10   2       32.72       28.48      4.09 o 
  -2 -10   2        4.27       -3.08      3.08 o 
  -1 -10   2      289.10      286.46      7.11 o 
   0 -10   2      267.00      265.82      5.55 o 
   1 -10   2      703.28      721.70     10.97 o 
   2 -10   2       12.41       12.31      2.52 o 
   3 -10   2      166.10      155.95      4.72 o 
   4 -10   2      765.63      782.67     30.83 o 
   5 -10   2       45.00       45.43      4.06 o 
   6 -10   2      426.97      413.05     10.61 o 
   7 -10   2      131.11      122.63      6.54 o 
   8 -10   2       94.90       97.32      6.20 o 
   9 -10   2       39.76       39.33      5.95 o 
  -9  -9   2       41.71       63.76      7.82 o 
  -8  -9   2      237.01      241.73      9.67 o 
  -7  -9   2       48.85       47.19      5.56 o 
  -6  -9   2      468.68      483.86     16.39 o 
  -5  -9   2      334.31      324.44      7.66 o 
  -4  -9   2       29.01       25.80      3.40 o 
  -3  -9   2      152.79      150.81      4.70 o 
  -2  -9   2       92.41       92.87      3.52 o 
  -1  -9   2      339.37      327.24      7.16 o 
   0  -9   2       12.41        9.77      2.41 o 
   1  -9   2     1166.84     1128.90     13.54 o 
   2  -9   2      519.27      491.97      8.05 o 
   3  -9   2      138.49      132.62      4.09 o 
   4  -9   2      463.53      456.98      9.06 o 
   5  -9   2       81.39       83.51      4.89 o 
   6  -9   2      559.13      559.81     10.66 o 
   7  -9   2      133.48      130.65      6.31 o 
   8  -9   2      408.99      402.88     10.19 o 
   9  -9   2        5.32        0.94      4.16 o 
  10  -9   2       88.24       74.65      6.22 o 
  -9  -8   2      189.27      181.35     12.08 o 
  -8  -8   2       16.48       10.71      4.53 o 
  -7  -8   2      444.81      440.43     11.39 o 
  -6  -8   2       94.87       83.60      4.93 o 
  -5  -8   2      705.71      682.96     12.71 o 
  -4  -8   2      317.05      311.29      7.08 o 
  -3  -8   2       19.09       15.70      2.32 o 
  -2  -8   2     1826.84     1794.53     21.05 o 
  -1  -8   2       18.01       16.73      1.68 o 
   0  -8   2     1244.53     1244.68     14.40 o 
   1  -8   2      614.36      565.20      7.74 o 
   2  -8   2      560.06      549.27      9.61 o 
   3  -8   2      323.35      313.50      7.29 o 
   4  -8   2       84.41       73.61      4.12 o 
   5  -8   2     1014.30     1021.76     15.65 o 
   6  -8   2      868.73      868.51     13.93 o 
   7  -8   2      369.38      363.47      8.09 o 
   8  -8   2      420.58      446.31     10.42 o 
   9  -8   2      194.16      219.45      7.51 o 
  10  -8   2       10.55       10.68      4.72 o 
 -10  -7   2       64.72       78.91      7.52 o 
  -9  -7   2      124.82      115.46      7.82 o 
  -8  -7   2      118.43      123.16      6.67 o 
  -7  -7   2      188.56      180.30     12.35 o 
  -6  -7   2      388.51      377.21      7.37 o 
  -5  -7   2      736.99      720.81     15.40 o 
  -4  -7   2      679.33      662.77     10.86 o 
  -3  -7   2      133.15      126.70      3.38 o 
  -2  -7   2      829.21      842.48     10.34 o 
  -1  -7   2      147.74      140.30      3.02 o 
   0  -7   2     2847.00     2892.80     25.89 o 
   1  -7   2       34.31       35.54      2.00 o 
   2  -7   2     2008.15     1941.76     23.00 o 
   3  -7   2     1092.95     1053.68     11.88 o 
   4  -7   2        8.71       12.37      2.28 o 
   5  -7   2       73.39       77.32      3.58 o 
   6  -7   2      124.52      133.82      4.72 o 
   7  -7   2     1456.05     1396.66     20.14 o 
   8  -7   2      193.85      198.29      6.39 o 
   9  -7   2       66.05       74.26      6.26 o 
  10  -7   2      213.47      212.75      7.05 o 
 -10  -6   2      179.51      189.51      8.35 o 
  -9  -6   2      198.71      178.27      7.73 o 
  -8  -6   2      604.07      570.24     18.68 o 
  -7  -6   2      644.16      642.06     13.35 o 
  -6  -6   2      344.48      345.47     16.17 o 
  -5  -6   2      756.69      763.25     11.80 o 
  -4  -6   2        1.16        1.35      0.80 o 
  -3  -6   2      812.46      781.40      9.51 o 
  -2  -6   2     1178.56     1263.92     12.94 o 
  -1  -6   2      195.28      100.98      5.92 o 
   0  -6   2     1158.00     1173.39     11.26 o 
   1  -6   2      575.38      669.94      8.17 o 
   2  -6   2      643.00      576.34      6.56 o 
   3  -6   2      108.35       84.68      2.51 o 
   5  -6   2     1264.30     1286.40     17.99 o 
   6  -6   2      204.74      190.62      4.93 o 
   7  -6   2      344.57      336.22      6.80 o 
   8  -6   2        2.32        4.72      2.45 o 
   9  -6   2      768.39      775.90     13.75 o 
  10  -6   2      209.68      220.37      6.43 o 
  11  -6   2       19.03       17.92      4.01 o 
 -11  -5   2       28.95       30.27      7.03 o 
 -10  -5   2      134.52      131.11      6.90 o 
  -9  -5   2      786.39      727.63     14.93 o 
  -8  -5   2      235.59      226.82      7.57 o 
  -7  -5   2      251.53      255.55      7.53 o 
  -6  -5   2       54.83       48.77      3.99 o 
  -5  -5   2      994.93      972.30     15.35 o 
  -4  -5   2       26.84       32.76      2.56 o 
  -3  -5   2     1848.52     1801.48     19.17 o 
  -2  -5   2      864.20      889.96     10.20 o 
  -1  -5   2     1366.28     1336.43     13.34 o 
   0  -5   2      827.36      719.66      8.37 o 
   1  -5   2     5973.06     6359.09     68.40 o 
   2  -5   2     5184.32     5389.47     53.52 o 
   3  -5   2      934.03     1021.75     16.69 o 
   4  -5   2      587.37      610.50      9.26 o 
   5  -5   2        3.31        4.54      1.61 o 
   6  -5   2     2093.18     2089.33     24.13 o 
   7  -5   2       76.74       87.85      3.18 o 
   8  -5   2      469.08      463.94      9.97 o 
   9  -5   2      205.14      217.21      7.62 o 
  10  -5   2      202.13      232.60      8.03 o 
 -11  -4   2      117.26      123.18      7.46 o 
 -10  -4   2      133.98      135.21      6.60 o 
  -9  -4   2       10.94        8.17      3.61 o 
  -8  -4   2      888.36      849.02     15.77 o 
  -7  -4   2       56.03       55.04      3.90 o 
  -6  -4   2     1308.06     1304.60     24.16 o 
  -4  -4   2     1257.12     1257.31     13.51 o 
  -3  -4   2     1233.57     1263.88     13.62 o 
  -2  -4   2      123.53      127.73      2.54 o 
  -1  -4   2     4203.31     4236.06     38.69 o 
   0  -4   2     1132.47     1242.33     13.20 o 
   1  -4   2      162.85      131.50      2.36 o 
   2  -4   2     1680.92     1798.33     27.77 o 
   3  -4   2      313.68      184.21      8.88 o 
   4  -4   2     3470.38     3457.00     43.74 o 
   5  -4   2      615.54      589.90      8.97 o 
   6  -4   2     3431.22     3388.91     42.78 o 
   7  -4   2      455.97      477.10      7.64 o 
   8  -4   2      277.08      277.04      7.90 o 
   9  -4   2     1204.52     1226.21     23.40 o 
  10  -4   2       79.66       56.67     10.33 o 
 -11  -3   2       11.44        9.16      4.29 o 
 -10  -3   2        2.47       -1.08      3.50 o 
  -9  -3   2      512.32      518.77     11.12 o 
  -8  -3   2      969.29      929.75     14.68 o 
  -7  -3   2      241.99      246.74      6.62 o 
  -6  -3   2      175.87      110.39     14.68 o 
  -4  -3   2     1061.44     1042.81     12.53 o 
  -3  -3   2      918.24      992.11     10.66 o 
  -2  -3   2     2840.29     2924.50     41.22 o 
  -1  -3   2     1614.18     1596.14     16.47 o 
   0  -3   2      229.27      215.53      3.06 o 
   1  -3   2      131.89       98.84      7.86 o 
   2  -3   2     4650.48     4558.41    259.30 o 
   3  -3   2     5644.91     6086.75     66.24 o 
   4  -3   2      120.14       88.65      2.75 o 
   5  -3   2      388.64      391.18     10.65 o 
   6  -3   2      355.05      331.89     10.18 o 
   7  -3   2      407.43      401.95      9.87 o 
   8  -3   2     1196.82     1228.83     22.66 o 
   9  -3   2       24.68       24.00      4.38 o 
 -11  -2   2      417.40      418.76     10.37 o 
 -10  -2   2       43.76       45.22      3.91 o 
  -9  -2   2       32.02       35.34      3.26 o 
  -8  -2   2       89.53       88.76      3.99 o 
  -7  -2   2      188.36      174.38      5.17 o 
  -6  -2   2     2908.45     2669.13     95.77 o 
  -5  -2   2      217.97      204.85      5.04 o 
  -4  -2   2     3393.16     3065.43    451.63 o 
  -3  -2   2       30.17       40.10      1.44 o 
  -2  -2   2       75.82       54.17      1.63 o 
  -1  -2   2     5263.20     5677.67     61.51 o 
   0  -2   2     3768.98     3913.10     38.65 o 
   1  -2   2     6480.04     6533.61    144.27 o 
   2  -2   2       24.13       17.14      1.83 o 
   3  -2   2     1863.75     2111.03     31.04 o 
   4  -2   2        2.46        3.15      1.62 o 
   5  -2   2     1605.61     1645.83     32.84 o 
   6  -2   2       96.66      103.28      4.65 o 
   7  -2   2        3.73        4.26      2.87 o 
   8  -2   2     1927.30     1894.60     32.24 o 
   9  -2   2       20.97       18.91      4.24 o 
  10  -2   2      436.03      439.44     15.20 o 
 -12  -1   2      260.10      253.20      9.15 o 
 -11  -1   2       61.09       54.50      4.20 o 
 -10  -1   2       90.98       89.27      4.39 o 
  -9  -1   2      245.78      217.69      7.70 o 
  -8  -1   2      182.22      175.44      5.53 o 
  -7  -1   2     2374.89     2279.40     30.06 o 
  -6  -1   2        4.40        5.10      1.51 o 
  -5  -1   2      316.24      310.12      5.00 o 
  -4  -1   2       83.23       63.60      2.67 o 
  -2  -1   2      110.27       90.24      1.95 o 
  -1  -1   2       39.34       62.06      1.43 o 
   0  -1   2     2463.08     2771.74     33.85 o 
   1  -1   2     1945.44     2121.52     23.05 o 
   2  -1   2      162.83      181.10      3.99 o 
   3  -1   2     3286.22     3495.37     63.97 o 
   4  -1   2      152.75      185.12      6.12 o 
   5  -1   2     1423.98     1484.69     24.40 o 
   6  -1   2       75.30       70.58      4.88 o 
   7  -1   2      577.76      585.54     12.47 o 
   8  -1   2      880.11      866.84     17.28 o 
   9  -1   2      218.60      225.42     10.41 o 
  10  -1   2      478.06      487.33     16.13 o 
 -12   0   2      193.86      190.78      7.78 o 
 -11   0   2       60.72       58.46      4.79 o 
 -10   0   2      778.00      785.55     13.82 o 
  -9   0   2       47.67       51.30      3.14 o 
  -8   0   2      120.19      118.51      4.45 o 
  -7   0   2      771.41      755.39     13.49 o 
  -6   0   2      438.66      448.00      5.23 o 
  -5   0   2     1631.17     1635.62     16.88 o 
  -4   0   2      403.65      371.21      4.85 o 
  -3   0   2     3781.55     3918.48     54.83 o 
  -2   0   2      142.95      115.38      1.90 o 
  -1   0   2      789.99      906.71     11.51 o 
   0   0   2      741.38      745.04     10.86 o 
   1   0   2      100.45       89.78      1.49 o 
   2   0   2     2550.25     2594.64     32.84 o 
   3   0   2       79.77       72.42      5.46 o 
   4   0   2      600.63      618.12     11.27 o 
   5   0   2     2276.27     2494.30     39.15 o 
   6   0   2       17.24       17.48      2.71 o 
   7   0   2      800.75      821.43     16.00 o 
   8   0   2        1.87        2.03      3.23 o 
   9   0   2      309.15      311.65      8.33 o 
  10   0   2      324.50      311.98      9.07 o 
  11   0   2       60.72       68.79      5.64 o 
 -12   1   2      143.77      135.08     11.35 o 
 -11   1   2      129.00      144.02      7.75 o 
 -10   1   2      584.62      599.60     10.50 o 
  -9   1   2       31.93       28.47      4.78 o 
  -8   1   2       72.56       76.15      5.33 o 
  -7   1   2     2090.30     2174.46     23.05 o 
  -6   1   2      241.55      221.32      4.13 o 
  -5   1   2     4085.28     4145.04     45.62 o 
  -4   1   2      904.49      954.50     11.14 o 
  -3   1   2     9762.99    10385.08    144.12 o 
  -2   1   2       35.60       48.95      1.23 o 
  -1   1   2      509.81      486.33      5.83 o 
   0   1   2     2131.04     2121.59     30.62 o 
   1   1   2    12659.24    13611.35    234.75 o 
   2   1   2    17941.20    18978.00    232.02 o 
   3   1   2       18.44       30.27      1.54 o 
   4   1   2      594.58      581.72      8.22 o 
   5   1   2      598.54      583.52      7.79 o 
   6   1   2      574.16      643.65      8.72 o 
   7   1   2      891.50      882.21     13.54 o 
   8   1   2        1.00        0.26      3.03 o 
   9   1   2      854.32      872.68     19.00 o 
  10   1   2      199.51      186.67      5.65 o 
  11   1   2      273.98      279.28      9.88 o 
 -12   2   2      339.54      346.73     12.87 o 
 -11   2   2      170.07      173.77      7.87 o 
 -10   2   2      480.53      477.65     17.26 o 
  -9   2   2       63.18       54.26      2.97 o 
  -8   2   2     1517.67     1425.49     20.82 o 
  -7   2   2      376.16      383.91      6.45 o 
  -6   2   2      371.61      363.68      5.12 o 
  -5   2   2     1419.85     1519.42     17.46 o 
  -4   2   2       79.62       69.90      3.04 o 
  -3   2   2      148.50      112.66      2.79 o 
  -2   2   2        0.24       -0.61      0.61 o 
  -1   2   2     4719.58     5084.85     50.12 o 
   0   2   2    21652.42    23133.56    323.19 o 
   1   2   2     9258.18    10424.84    102.15 o 
   2   2   2      326.00      242.18      3.95 o 
   3   2   2     2233.64     2506.30     35.97 o 
   4   2   2     1193.52     1117.13     11.94 o 
   5   2   2      951.56     1006.17     10.98 o 
   6   2   2      126.85      122.75      3.44 o 
   7   2   2     1865.56     1859.00     24.75 o 
   8   2   2      182.93      178.76      6.50 o 
   9   2   2      342.18      348.05      7.94 o 
  10   2   2      212.08      208.10      6.46 o 
  11   2   2      103.09      103.57      5.27 o 
 -12   3   2       14.93       17.37      4.09 o 
 -11   3   2        6.35        6.90      3.05 o 
 -10   3   2      383.79      364.39      7.51 o 
  -9   3   2      137.48      145.21      5.26 o 
  -8   3   2      311.61      334.21      6.32 o 
  -7   3   2        0.49       -1.44      1.66 o 
  -6   3   2     1000.01     1054.42     11.54 o 
  -5   3   2      862.02      899.73      9.94 o 
  -4   3   2     3221.66     3414.06     42.81 o 
  -3   3   2      386.93      402.68      5.22 o 
  -1   3   2     5234.35     5323.85     63.92 o 
   0   3   2     9279.04    10008.13    123.54 o 
   1   3   2    16529.48    17138.14    184.74 o 
   2   3   2       51.10       55.43      1.68 o 
   3   3   2      711.42      755.43      8.32 o 
   4   3   2      396.94      332.71     11.92 o 
   5   3   2      972.07     1000.16     23.56 o 
   6   3   2      924.49      920.70     13.48 o 
   7   3   2       67.84       67.28      4.19 o 
   8   3   2       86.28       81.32      4.27 o 
   9   3   2      194.24      183.05      8.54 o 
  10   3   2      101.60      104.48      5.39 o 
  11   3   2      154.55      143.82      6.56 o 
 -11   4   2      563.09      582.42     11.37 o 
 -10   4   2      321.05      342.44      8.06 o 
  -9   4   2      659.36      637.38     10.61 o 
  -8   4   2      228.70      250.65      5.70 o 
  -7   4   2      945.30      902.65     13.24 o 
  -6   4   2     1292.33     1185.89     16.51 o 
  -5   4   2        7.38       10.98      1.69 o 
  -4   4   2     1816.18     1783.96     27.60 o 
  -3   4   2      835.34      863.76     10.50 o 
  -2   4   2     4046.32     4317.76     43.06 o 
   0   4   2       90.48       81.57      2.04 o 
   1   4   2     3856.53     4048.28     44.72 o 
   2   4   2     2488.50     2610.99     26.68 o 
   3   4   2     2471.16     2534.77     23.33 o 
   4   4   2      704.47      674.60     18.93 o 
   5   4   2     1022.20     1083.53     24.20 o 
   6   4   2      776.50      740.17     11.62 o 
   7   4   2      388.27      346.53      8.20 o 
   8   4   2      838.60      853.46     15.55 o 
   9   4   2      227.17      227.57      9.34 o 
  10   4   2      140.96      128.21     11.03 o 
  11   4   2       23.03       21.03      4.61 o 
 -11   5   2      275.97      278.16      7.22 o 
 -10   5   2       80.95       80.04      4.55 o 
  -9   5   2      638.82      602.75     10.50 o 
  -8   5   2      132.13      129.83      4.56 o 
  -7   5   2      107.85      120.87      4.22 o 
  -6   5   2     1220.70     1232.16     17.36 o 
  -5   5   2      574.75      585.80     11.20 o 
  -4   5   2     2550.96     2615.62     53.04 o 
  -3   5   2       14.33       14.04      1.13 o 
  -2   5   2     1367.76     1455.42     16.79 o 
  -1   5   2       78.47       56.98      2.08 o 
   0   5   2       57.64       89.04      2.70 o 
   1   5   2     3007.71     2943.99     30.13 o 
   2   5   2      217.04      246.88      4.00 o 
   3   5   2     3850.91     3893.00     36.31 o 
   4   5   2       70.15       64.87      2.47 o 
   5   5   2      470.88      481.81     10.31 o 
   6   5   2     1169.58     1122.16     19.06 o 
   7   5   2      216.72      219.40      6.91 o 
   8   5   2      251.14      263.76      7.89 o 
   9   5   2       31.36       32.48      4.39 o 
  10   5   2      323.77      315.52      9.51 o 
 -11   6   2      226.49      235.50      7.61 o 
 -10   6   2       36.42       40.05      8.43 o 
  -9   6   2      295.15      287.30      7.09 o 
  -8   6   2       42.67       46.43      3.51 o 
  -7   6   2      394.00      429.05      8.30 o 
  -6   6   2      218.26      220.52      7.87 o 
  -5   6   2      488.17      434.38      9.72 o 
  -4   6   2     1108.14     1069.42     26.79 o 
  -3   6   2      559.03      543.77      6.93 o 
  -2   6   2     3120.34     3109.34     31.92 o 
  -1   6   2        0.00        0.86      1.02 o 
   0   6   2      519.52      298.90     10.86 o 
   1   6   2        6.59        4.91      1.27 o 
   2   6   2      612.31      611.42      7.84 o 
   3   6   2      973.70      976.97     14.20 o 
   4   6   2      114.16      107.88      4.01 o 
   5   6   2      122.13      133.18      4.64 o 
   6   6   2        6.94        8.20      3.12 o 
   7   6   2      232.39      234.56      9.22 o 
   8   6   2       62.01       65.03      5.13 o 
   9   6   2      235.01      226.33      8.27 o 
  10   6   2      472.95      482.59     12.31 o 
 -11   7   2        0.36       -1.14      3.98 o 
 -10   7   2      266.50      282.84      7.61 o 
  -9   7   2      243.14      262.83      7.17 o 
  -8   7   2      821.43      790.54     13.21 o 
  -7   7   2      285.53      291.49      6.93 o 
  -6   7   2       20.80       24.62      2.92 o 
  -5   7   2       58.33       55.16      3.33 o 
  -4   7   2     1317.55     1287.26     15.97 o 
  -2   7   2      433.19      412.12      6.93 o 
  -1   7   2      542.44      561.04      6.41 o 
   0   7   2     1127.77     1164.36     13.18 o 
   1   7   2       82.03      100.70      2.71 o 
   2   7   2      324.59      303.42      5.53 o 
   3   7   2      678.30      671.42      9.75 o 
   4   7   2     2156.46     2075.59     24.84 o 
   5   7   2      317.03      319.95      6.53 o 
   6   7   2        8.93       11.50      3.56 o 
   7   7   2      392.32      382.73     10.15 o 
   8   7   2       94.63       92.25      6.13 o 
   9   7   2       54.05       57.61      5.84 o 
 -10   8   2      269.94      252.08      8.72 o 
  -9   8   2        0.90        2.70      3.51 o 
  -8   8   2      152.51      148.97      7.89 o 
  -7   8   2       17.90       19.38      4.81 o 
  -6   8   2       21.84       26.88      3.27 o 
  -5   8   2      404.68      413.70      8.40 o 
  -4   8   2        7.90        5.47      1.95 o 
  -3   8   2      426.95      423.10      7.15 o 
  -2   8   2        1.90        3.75      1.72 o 
  -1   8   2      526.24      513.20      7.38 o 
   0   8   2     1294.40     1290.22     13.59 o 
   1   8   2       36.13       32.27      2.28 o 
   2   8   2      132.84      117.62      3.63 o 
   3   8   2      580.34      542.98      8.70 o 
   4   8   2     2138.26     2059.22     25.09 o 
   5   8   2        9.49        8.12      2.08 o 
   6   8   2      610.84      588.95     13.06 o 
   7   8   2       30.52       25.81      5.29 o 
   8   8   2       20.73       33.25      5.23 o 
   9   8   2      383.56      384.53     11.52 o 
 -10   9   2       23.59       25.80      4.55 o 
  -9   9   2       30.49       36.09      4.44 o 
  -8   9   2      780.33      774.79     13.91 o 
  -7   9   2       67.61       69.62      4.66 o 
  -6   9   2      854.14      845.05     14.34 o 
  -5   9   2      373.48      376.61     10.92 o 
  -4   9   2     1096.97     1077.19     14.39 o 
  -3   9   2     1626.26     1598.12     24.66 o 
  -2   9   2       74.33       64.97      3.87 o 
  -1   9   2      189.68      186.51      4.46 o 
   0   9   2       14.90       17.20      2.54 o 
   1   9   2     1090.52     1128.12     13.72 o 
   2   9   2      869.43      902.52     11.62 o 
   3   9   2       55.95       58.70      3.51 o 
   4   9   2      371.65      349.25      8.24 o 
   5   9   2       13.25       14.97      4.08 o 
   6   9   2       89.70       81.66      6.81 o 
   7   9   2       39.26       47.08      5.63 o 
   8   9   2       23.30       12.63      5.37 o 
  -9  10   2       63.42       62.41      5.31 o 
  -8  10   2        8.34        9.55      3.96 o 
  -7  10   2        6.11        9.67      3.81 o 
  -6  10   2      745.08      721.37     13.28 o 
  -5  10   2       69.00       71.43      3.38 o 
  -4  10   2        7.97        6.97      2.51 o 
  -3  10   2       25.14       24.40      2.89 o 
  -2  10   2      160.66      163.42      6.02 o 
  -1  10   2      852.79      857.58     11.37 o 
   0  10   2      112.11      118.81      6.33 o 
   1  10   2      162.39      154.98      5.55 o 
   2  10   2      140.17      137.95      4.86 o 
   3  10   2      211.67      204.10      5.81 o 
   4  10   2       89.46       86.79      4.68 o 
   5  10   2       21.09       23.60      3.91 o 
   6  10   2      642.27      625.50     11.09 o 
   7  10   2       25.73       30.53      6.04 o 
   8  10   2      228.72      221.46     18.20 o 
  -9  11   2      301.27      326.75     12.10 o 
  -8  11   2       11.42        8.31      6.61 o 
  -7  11   2        7.97        9.09      4.21 o 
  -6  11   2      367.22      372.73      9.36 o 
  -5  11   2      273.84      273.44      5.95 o 
  -4  11   2      860.52      841.14     13.84 o 
  -3  11   2      460.96      464.81      8.60 o 
  -2  11   2      508.38      502.04      9.17 o 
  -1  11   2       28.01       32.69      3.65 o 
   0  11   2      401.15      421.94      9.32 o 
   1  11   2      153.10      152.51      6.12 o 
   2  11   2       49.68       49.25      5.04 o 
   3  11   2      332.33      325.98     11.80 o 
   4  11   2      155.77      150.62      6.10 o 
   5  11   2       75.22       87.43      7.50 o 
   6  11   2       57.19       61.02      4.17 o 
   7  11   2       10.53       19.20      6.94 o 
  -8  12   2        3.80        5.07      6.20 o 
  -7  12   2       66.61       75.26      5.86 o 
  -6  12   2       85.91       83.28      5.88 o 
  -5  12   2       12.59       12.63      2.76 o 
  -4  12   2       83.29       81.12      4.78 o 
  -3  12   2      103.21      107.29      7.10 o 
  -2  12   2      474.18      489.54     18.50 o 
  -1  12   2        2.46        6.33      4.29 o 
   0  12   2       56.95       67.04      4.86 o 
   1  12   2      369.83      368.80      9.16 o 
   2  12   2      199.12      210.34      8.53 o 
   3  12   2       64.48       58.87      6.68 o 
   4  12   2        7.70        6.84      5.01 o 
   5  12   2      140.02      140.39      8.51 o 
   6  12   2        9.71        9.68      7.31 o 
  -7  13   2      271.42      259.32     12.36 o 
  -6  13   2        4.46        3.58      5.01 o 
  -5  13   2      387.82      411.55      8.06 o 
  -4  13   2       36.27       33.75      3.96 o 
  -3  13   2       22.65       14.39      4.70 o 
  -2  13   2      224.72      219.88      8.61 o 
  -1  13   2       31.37       31.30      5.22 o 
   0  13   2      513.76      536.56     11.63 o 
   1  13   2        9.75        8.70      4.12 o 
   2  13   2      147.23      161.21     10.04 o 
   3  13   2       39.85       41.65      6.72 o 
   4  13   2       14.65       14.52      7.18 o 
   5  13   2      480.51      503.28     19.02 o 
  -5  14   2       48.87       63.45     14.47 o 
  -4  14   2       29.08       27.78      6.28 o 
  -3  14   2      165.61      175.43     15.47 o 
  -2  14   2       27.97       35.75      5.91 o 
  -1  14   2       90.93      101.41      7.29 o 
   0  14   2      139.54      146.20      8.49 o 
   1  14   2        4.57        2.28      6.48 o 
   2  14   2       79.04       96.81     11.21 o 
   3  14   2       38.84       30.71      8.39 o 
  -2  15   2       11.00       18.41      7.59 o 
  -1  15   2      145.71      140.79     10.16 o 
   0  15   2        6.30        1.71      8.45 o 
  -1 -15   3       21.24       32.51      6.70 o 
   0 -15   3       17.11       21.96      6.75 o 
   1 -15   3        1.46       -5.67      6.99 o 
   2 -15   3      123.40      129.81     11.52 o 
  -4 -14   3       31.25       27.84      8.92 o 
  -3 -14   3       15.61       17.32      6.65 o 
  -2 -14   3        4.31        0.24      4.73 o 
  -1 -14   3       96.18      113.88      7.19 o 
   0 -14   3        0.66        3.64      5.45 o 
   1 -14   3       73.12       83.30      6.81 o 
   2 -14   3      165.30      159.99      9.31 o 
   3 -14   3       38.35       31.10      5.04 o 
   4 -14   3       56.82       75.81      7.42 o 
   5 -14   3       75.03       73.16      8.74 o 
  -5 -13   3        0.44        3.46      7.10 o 
  -4 -13   3       71.03       80.14     19.84 o 
  -3 -13   3        2.56       -1.94      5.53 o 
  -2 -13   3        7.81        1.38      4.26 o 
  -1 -13   3       61.71       73.30      5.85 o 
   0 -13   3        0.86       -2.41      5.69 o 
   1 -13   3      599.47      630.52     14.53 o 
   2 -13   3        1.60       -0.01      3.64 o 
   3 -13   3       58.50       62.94      4.72 o 
   4 -13   3      202.66      220.51      9.92 o 
   5 -13   3       67.91       75.69      7.06 o 
   6 -13   3      190.07      202.63     11.06 o 
  -6 -12   3      151.37      151.80      9.12 o 
  -5 -12   3      108.67      114.65      8.56 o 
  -4 -12   3      294.47      307.18     15.74 o 
  -3 -12   3       68.97       61.00      6.87 o 
  -2 -12   3     1544.05     1512.91     26.24 o 
  -1 -12   3       87.42       91.03      5.88 o 
   0 -12   3       25.99       32.94      6.64 o 
   1 -12   3       12.88       15.52      4.23 o 
   2 -12   3       63.83       60.22      4.06 o 
   3 -12   3      345.70      332.90      7.39 o 
   4 -12   3      221.46      220.81      6.02 o 
   5 -12   3      139.16      143.55      8.73 o 
   6 -12   3       49.21       46.97      5.92 o 
   7 -12   3        3.30       -5.67      5.67 o 
  -7 -11   3        8.46        8.14      3.49 o 
  -6 -11   3       13.60       14.22      4.05 o 
  -5 -11   3       15.24       24.05      4.74 o 
  -4 -11   3      331.55      323.58     11.81 o 
  -3 -11   3      314.91      306.05     40.19 o 
  -2 -11   3       89.02       83.33      5.37 o 
  -1 -11   3      271.55      269.96      7.45 o 
   0 -11   3      207.93      193.96      6.24 o 
   1 -11   3      272.08      262.58      6.42 o 
   2 -11   3       13.48        9.03      2.79 o 
   3 -11   3      478.37      491.41      8.67 o 
   4 -11   3       92.89       88.05      4.65 o 
   5 -11   3      454.87      465.19     14.87 o 
   6 -11   3        3.98        3.13      4.50 o 
   7 -11   3      396.78      430.16     11.80 o 
   8 -11   3       22.25       17.00      5.78 o 
  -8 -10   3       28.86       49.89      7.53 o 
  -7 -10   3      365.43      349.39      8.25 o 
  -6 -10   3       51.20       47.70      4.40 o 
  -5 -10   3      214.88      202.48      7.05 o 
  -4 -10   3       35.99       43.64      4.09 o 
  -3 -10   3     1397.14     1393.48     23.80 o 
  -2 -10   3     1895.77     1838.41     29.67 o 
  -1 -10   3       19.98       17.51      3.13 o 
   0 -10   3     1272.57     1232.08     15.00 o 
   1 -10   3      146.83      126.98      4.48 o 
   2 -10   3      582.09      556.44      9.13 o 
   3 -10   3      192.30      193.37      5.13 o 
   4 -10   3      579.55      552.48     10.73 o 
   5 -10   3      776.65      814.55     16.20 o 
   6 -10   3       12.46       10.68      4.29 o 
   7 -10   3      514.94      510.49     13.57 o 
   8 -10   3       10.39       16.30      4.69 o 
   9 -10   3       21.96       31.72      5.81 o 
  -9  -9   3      134.62      138.41     17.90 o 
  -8  -9   3      196.60      222.51     20.41 o 
  -7  -9   3      130.61      127.92      4.30 o 
  -6  -9   3       14.84       18.60      3.42 o 
  -5  -9   3      556.51      553.11     13.56 o 
  -4  -9   3      553.52      528.26     17.29 o 
  -3  -9   3       48.51       49.12      3.26 o 
  -2  -9   3      440.91      445.46      7.82 o 
  -1  -9   3      402.81      400.47      8.07 o 
   0  -9   3     1185.30     1156.21     13.90 o 
   1  -9   3       34.19       34.39      4.07 o 
   2  -9   3      472.16      444.90      7.59 o 
   3  -9   3      539.67      539.89      8.50 o 
   4  -9   3      922.31      908.28     14.66 o 
   5  -9   3      450.68      448.46      9.24 o 
   6  -9   3      115.83      105.02      5.76 o 
   7  -9   3      399.00      399.75     10.27 o 
   8  -9   3       24.72       29.16      6.50 o 
   9  -9   3      152.17      145.54      7.13 o 
  -9  -8   3       11.23        8.19      4.95 o 
  -8  -8   3      201.36      217.96      9.68 o 
  -7  -8   3       77.37       81.62     10.30 o 
  -6  -8   3       32.60       34.15      3.34 o 
  -5  -8   3      892.50      882.84     14.11 o 
  -4  -8   3       83.64       92.51      4.36 o 
  -3  -8   3      399.48      408.38     11.28 o 
  -2  -8   3       13.82       22.70      2.20 o 
  -1  -8   3      248.80      233.03      4.30 o 
   0  -8   3     1279.46     1265.92     14.65 o 
   1  -8   3      376.54      370.29      5.92 o 
   2  -8   3     1435.84     1456.04     18.10 o 
   3  -8   3      300.90      304.17      5.60 o 
   4  -8   3      892.02      886.18     13.97 o 
   5  -8   3       24.44       22.82      2.92 o 
   6  -8   3     1897.37     1841.85     29.46 o 
   7  -8   3      162.31      174.17      6.72 o 
   8  -8   3       94.90      102.53      7.77 o 
   9  -8   3      281.37      274.33     16.57 o 
  10  -8   3       14.97       14.98      4.32 o 
 -10  -7   3      114.63      121.58     13.06 o 
  -9  -7   3        4.63        8.04      4.63 o 
  -8  -7   3      128.54      128.62     11.19 o 
  -7  -7   3        0.21       -0.88      3.54 o 
  -6  -7   3      318.79      309.28     10.05 o 
  -5  -7   3      419.50      416.34      8.48 o 
  -4  -7   3      616.09      584.05     10.05 o 
  -3  -7   3     1629.46     1601.96     19.53 o 
  -2  -7   3      313.83      356.12      5.68 o 
  -1  -7   3       97.05       83.31      2.96 o 
   0  -7   3       20.19       29.53      1.82 o 
   1  -7   3      147.74      142.81      4.14 o 
   2  -7   3      685.14      670.27     10.70 o 
   3  -7   3     1074.14     1030.31     26.49 o 
   4  -7   3     1538.73     1581.10     21.83 o 
   5  -7   3        0.71        1.49      2.25 o 
   6  -7   3      394.63      421.56      8.14 o 
   7  -7   3      265.00      259.33      7.17 o 
   8  -7   3      327.24      326.50      8.56 o 
   9  -7   3      309.29      315.69      8.29 o 
  10  -7   3      202.54      197.70      7.31 o 
 -10  -6   3       31.55       33.83      5.30 o 
  -9  -6   3      311.49      319.53      9.78 o 
  -8  -6   3      105.25       87.81      5.81 o 
  -7  -6   3       38.63       38.54      8.39 o 
  -6  -6   3      358.62      357.19      7.33 o 
  -5  -6   3       34.29       37.92      2.82 o 
  -4  -6   3      596.68      579.22     15.81 o 
  -3  -6   3      662.60      701.44      8.82 o 
  -2  -6   3      798.04      814.60      9.03 o 
  -1  -6   3      361.55      336.33      5.79 o 
   0  -6   3       26.99       20.46      1.36 o 
   1  -6   3     1044.70     1028.02     11.66 o 
   2  -6   3      173.26      169.85      2.97 o 
   3  -6   3      810.48      775.75     10.47 o 
   5  -6   3       16.27       21.82      2.38 o 
   6  -6   3      291.04      315.00      6.46 o 
   7  -6   3       15.95       10.81      4.31 o 
   8  -6   3     1339.41     1338.62     21.53 o 
   9  -6   3       88.96       87.11      4.27 o 
  10  -6   3       65.35       64.62      4.11 o 
  11  -6   3      352.21      367.03      8.49 o 
 -11  -5   3       14.98       19.42      6.77 o 
 -10  -5   3      149.64      152.50      9.57 o 
  -9  -5   3      303.14      280.20      8.75 o 
  -8  -5   3       72.47       67.08      4.90 o 
  -7  -5   3      143.78      150.59      6.11 o 
  -6  -5   3       30.47       35.76      5.31 o 
  -5  -5   3      267.95      286.31      6.37 o 
  -4  -5   3       23.01       15.72      2.14 o 
  -3  -5   3      104.56      105.53      2.71 o 
  -2  -5   3     1882.10     1789.91     16.38 o 
  -1  -5   3     1240.19     1257.37     12.35 o 
   0  -5   3     1219.52     1118.35     25.06 o 
   1  -5   3      677.71      754.14      9.53 o 
   2  -5   3     1240.53     1295.12     15.01 o 
   3  -5   3     1059.94      984.01     30.87 o 
   4  -5   3      120.06      148.81      3.82 o 
   5  -5   3     3497.49     3491.79     44.32 o 
   6  -5   3      448.55      482.78      8.02 o 
   7  -5   3      288.65      305.47      5.89 o 
   8  -5   3      311.38      317.63      9.41 o 
   9  -5   3       42.55       62.25      4.64 o 
  10  -5   3      151.08      153.69      7.19 o 
 -11  -4   3      508.26      505.60     14.24 o 
 -10  -4   3       63.15       60.37      6.88 o 
  -9  -4   3      972.22      916.49     23.91 o 
  -8  -4   3      206.16      210.63      9.37 o 
  -7  -4   3     3692.43     3561.03     53.04 o 
  -6  -4   3      187.59      173.46      8.92 o 
  -5  -4   3      250.52      248.69      5.02 o 
  -4  -4   3      930.90      931.27     10.55 o 
  -3  -4   3     3801.33     4089.55     44.83 o 
  -2  -4   3     3894.24     4135.54     41.59 o 
  -1  -4   3      995.74      992.33      9.98 o 
   0  -4   3      514.63      538.44      9.39 o 
   1  -4   3     2516.46     2722.73     27.58 o 
   2  -4   3        9.85       19.11      1.06 o 
   3  -4   3      247.37      181.76      4.03 o 
   4  -4   3       14.08       11.92      1.11 o 
   5  -4   3      817.00      886.74     12.32 o 
   6  -4   3      282.37      323.08      8.35 o 
   7  -4   3       12.90        8.12      4.46 o 
   8  -4   3      370.11      384.14      9.69 o 
   9  -4   3      183.18      200.25     15.20 o 
  10  -4   3      237.98      229.62     16.81 o 
 -11  -3   3       25.19       19.44      4.67 o 
 -10  -3   3      103.52      110.53      8.09 o 
  -9  -3   3      228.30      206.66      6.29 o 
  -8  -3   3       10.08       14.53      3.97 o 
  -7  -3   3       72.32       64.35      3.53 o 
  -6  -3   3      164.67      151.48     13.15 o 
  -5  -3   3     2001.58     1976.74     25.80 o 
  -4  -3   3     1711.81     1914.32     18.47 o 
  -3  -3   3       11.43       20.87      1.34 o 
  -2  -3   3      598.88      699.36     10.90 o 
  -1  -3   3        5.51        3.75      0.79 o 
   0  -3   3     4376.10     4275.99     42.53 o 
   2  -3   3     5336.22     5629.85     60.93 o 
   3  -3   3      199.26      208.23      3.58 o 
   4  -3   3      370.75      354.66      8.23 o 
   5  -3   3      748.92      773.36     12.95 o 
   6  -3   3     1932.11     1925.73     31.51 o 
   7  -3   3     1715.42     1740.11     32.33 o 
   8  -3   3       22.36       26.73      3.99 o 
   9  -3   3      390.58      421.68     19.93 o 
 -11  -2   3       80.02       85.17      7.02 o 
 -10  -2   3       86.26       85.02      4.82 o 
  -9  -2   3      358.34      346.68     10.06 o 
  -8  -2   3     1478.69     1420.75     20.58 o 
  -7  -2   3     1006.15     1016.92     15.21 o 
  -5  -2   3      226.98      186.82      7.31 o 
  -4  -2   3      454.75      507.25      5.98 o 
  -3  -2   3     4643.47     4876.99     48.52 o 
  -2  -2   3     3813.47     4043.06     40.74 o 
  -1  -2   3    13895.83    14726.13    135.29 o 
   0  -2   3       39.95       26.02      1.04 o 
   2  -2   3     2334.72     2481.09     43.37 o 
   3  -2   3        9.87       13.65      1.09 o 
   4  -2   3     1140.76     1074.22     15.93 o 
   5  -2   3      504.98      500.47     10.09 o 
   6  -2   3      552.04      583.08     11.88 o 
   7  -2   3      733.09      750.31     14.92 o 
   8  -2   3      285.20      270.20      8.52 o 
   9  -2   3      642.08      658.57     26.08 o 
 -12  -1   3       52.49       46.91      5.56 o 
 -11  -1   3        8.65        6.72      3.56 o 
 -10  -1   3      565.89      573.96     10.89 o 
  -9  -1   3       20.01       21.39      3.02 o 
  -8  -1   3     1085.18     1066.84     15.98 o 
  -7  -1   3       21.09       21.10      2.74 o 
  -5  -1   3     1405.71     1456.33     19.14 o 
  -4  -1   3      590.15      562.92      7.18 o 
  -3  -1   3     3029.81     3123.48     28.98 o 
  -2  -1   3     4379.16     5119.44     50.52 o 
  -1  -1   3    27926.80    29531.52    289.99 o 
   0  -1   3     1448.76     1720.03     17.52 o 
   1  -1   3     1947.00     2030.17     89.78 o 
   2  -1   3      622.04      621.77      8.11 o 
   3  -1   3      800.80      899.77     10.69 o 
   4  -1   3     4328.57     4688.67     86.61 o 
   5  -1   3      524.96      516.64     12.80 o 
   6  -1   3     1440.81     1472.98     24.90 o 
   7  -1   3      131.77      129.24      5.76 o 
   8  -1   3     1004.15     1010.80     19.41 o 
   9  -1   3      624.50      619.41     14.96 o 
 -12   0   3       10.04       11.30      6.05 o 
 -11   0   3      222.05      206.37      7.00 o 
 -10   0   3      125.20      115.83      5.26 o 
  -9   0   3      337.85      337.45      7.24 o 
  -8   0   3     1219.58     1185.14     17.22 o 
  -7   0   3      315.16      300.49      6.06 o 
  -5   0   3      265.51      286.16      5.49 o 
  -4   0   3      882.20      884.62     14.09 o 
  -3   0   3     1324.87     1385.50     17.56 o 
  -2   0   3     1558.69     1853.22     18.76 o 
  -1   0   3    22122.68    23430.72    230.37 o 
   0   0   3       56.52       51.63      1.33 o 
   1   0   3     3578.44     3445.42    203.54 o 
   2   0   3     1893.17     2001.29     28.37 o 
   3   0   3      651.56      643.06      8.83 o 
   4   0   3     3186.16     3383.99     38.00 o 
   5   0   3      655.04      667.71      8.58 o 
   6   0   3     2372.76     2302.91     30.66 o 
   7   0   3       92.25       96.74      2.73 o 
   8   0   3      102.83      115.24      4.13 o 
   9   0   3       49.23       42.71      3.63 o 
  10   0   3      269.70      247.27      9.15 o 
  11   0   3      664.41      619.19     17.57 o 
 -12   1   3       16.40       17.19      4.49 o 
 -11   1   3      175.09      182.30      8.78 o 
 -10   1   3       40.05       41.39      5.17 o 
  -9   1   3       24.19       27.92      2.96 o 
  -8   1   3      354.09      325.45      7.28 o 
  -7   1   3     1080.47     1029.49     14.55 o 
  -6   1   3     1108.44     1055.20     45.13 o 
  -5   1   3       54.25       60.29      2.35 o 
  -4   1   3     1194.90     1142.69     45.98 o 
  -3   1   3      273.92      280.04      4.38 o 
  -2   1   3     2827.01     2937.53     29.22 o 
  -1   1   3      937.47     1054.17     11.01 o 
   0   1   3      624.33      698.83      7.51 o 
   1   1   3     6008.19     6477.69    111.78 o 
   2   1   3       45.40       18.81      1.34 o 
   3   1   3     1650.98     1649.53     21.16 o 
   4   1   3       28.23       34.21      1.15 o 
   5   1   3      906.65      947.41     13.07 o 
   6   1   3     2737.99     2799.25     35.69 o 
   7   1   3       93.66       79.63      4.01 o 
   8   1   3      957.23      924.64     16.51 o 
   9   1   3       14.26       19.73      3.57 o 
  10   1   3      111.62      104.27      4.59 o 
  11   1   3       20.05       23.63      3.62 o 
 -12   2   3        5.85        9.52      4.31 o 
 -11   2   3      298.25      297.72      7.54 o 
 -10   2   3       85.00       86.78      4.27 o 
  -9   2   3      483.11      473.50      8.78 o 
  -8   2   3      140.49      119.27      4.48 o 
  -7   2   3     1493.74     1496.63     20.32 o 
  -6   2   3      722.10      683.27     10.15 o 
  -5   2   3      258.19      223.51      4.77 o 
  -4   2   3      577.72      479.98     10.22 o 
  -3   2   3       87.73      116.88      2.63 o 
  -2   2   3      151.49      163.53      4.14 o 
  -1   2   3        6.97        3.95      0.72 o 
   0   2   3     3380.84     3575.91     35.07 o 
   1   2   3     2336.94     2431.05     34.39 o 
   2   2   3      424.41      447.11      5.75 o 
   3   2   3       62.68       33.24      1.77 o 
   4   2   3     2006.84     2012.33     26.01 o 
   5   2   3     1238.09     1134.13     12.37 o 
   6   2   3      358.77      340.50      6.24 o 
   7   2   3     1328.28     1361.73     18.93 o 
   8   2   3      704.89      674.66     12.58 o 
   9   2   3       87.94       91.60      4.91 o 
  10   2   3      751.13      705.28     13.31 o 
  11   2   3       27.28       36.34      4.45 o 
 -12   3   3       54.88       64.85      5.49 o 
 -11   3   3        2.28        3.91      3.29 o 
 -10   3   3      145.24      157.17      6.34 o 
  -9   3   3       78.92       93.27      4.48 o 
  -8   3   3        5.25        3.58      2.17 o 
  -7   3   3      324.84      359.15      6.71 o 
  -6   3   3      100.72      101.69      3.62 o 
  -5   3   3      173.62      151.08      3.94 o 
  -4   3   3     3649.44     3997.83     58.92 o 
  -3   3   3      705.37      748.35      9.48 o 
  -2   3   3     8369.47     8803.41     86.48 o 
  -1   3   3      135.69      141.40      2.49 o 
   0   3   3     2402.06     2315.08     23.24 o 
   1   3   3       86.18       81.89      2.24 o 
   2   3   3     2298.80     2333.13     21.90 o 
   3   3   3     2914.82     2957.94     32.77 o 
   4   3   3      493.82      511.87      9.67 o 
   5   3   3     1320.80     1321.94     21.49 o 
   6   3   3        0.03        2.70      1.96 o 
   7   3   3      924.33      893.29     13.63 o 
   8   3   3      536.15      509.54     10.36 o 
   9   3   3       43.18       38.98      3.89 o 
  10   3   3      207.39      216.18      7.19 o 
  11   3   3       21.11       26.31      5.47 o 
 -11   4   3      109.07      122.19      5.41 o 
 -10   4   3      915.79      891.62     15.97 o 
  -9   4   3        6.60        7.70      2.94 o 
  -8   4   3      676.91      685.83     11.17 o 
  -7   4   3      508.47      451.88      8.06 o 
  -6   4   3      101.98      124.50      6.20 o 
  -5   4   3     2191.98     2182.30     33.67 o 
  -4   4   3        0.85       -0.03      0.95 o 
  -3   4   3      240.22      190.84      3.08 o 
  -2   4   3      926.30     1033.87     11.38 o 
  -1   4   3        9.53       26.09      1.67 o 
   0   4   3     1242.58     1275.58     11.81 o 
   1   4   3        8.40        8.34      1.20 o 
   2   4   3       42.02       28.32      1.51 o 
   3   4   3      232.19      220.66      3.26 o 
   4   4   3      346.47      332.97      7.63 o 
   5   4   3       87.19       84.88      3.49 o 
   6   4   3      277.45      266.51      6.03 o 
   7   4   3      184.60      177.31      6.00 o 
   8   4   3        1.24        0.82      3.05 o 
   9   4   3      509.08      502.89     11.18 o 
  10   4   3       29.32       28.61      6.14 o 
 -11   5   3      224.86      240.30      7.79 o 
 -10   5   3      523.48      507.27     10.93 o 
  -9   5   3       13.55       11.34      2.99 o 
  -8   5   3      229.78      267.82      7.17 o 
  -7   5   3      207.17      211.75      5.49 o 
  -6   5   3      602.79      562.73      9.51 o 
  -4   5   3     2100.42     2269.52     25.79 o 
  -3   5   3     1196.80     1316.06     13.47 o 
  -2   5   3      487.21      493.74      6.88 o 
  -1   5   3      252.01      227.13      3.57 o 
   0   5   3     2397.36     2521.82     26.09 o 
   1   5   3     2260.89     2456.72     25.51 o 
   2   5   3     1371.45     1351.11     14.83 o 
   3   5   3      641.43      606.87      6.98 o 
   4   5   3     1246.23     1202.99     13.31 o 
   5   5   3       11.17       12.78      2.42 o 
   6   5   3      578.50      605.05     10.47 o 
   7   5   3      365.67      334.58      8.55 o 
   8   5   3      119.27      110.55      5.67 o 
   9   5   3      426.98      433.77     10.68 o 
  10   5   3        3.42       10.33      4.30 o 
 -11   6   3       32.25       26.01      5.31 o 
 -10   6   3      126.98      131.18      8.96 o 
  -9   6   3       56.78       48.24      4.62 o 
  -8   6   3     1616.17     1547.10     22.18 o 
  -7   6   3       76.37       71.68      3.78 o 
  -6   6   3      592.41      595.53     10.17 o 
  -5   6   3      176.72      187.19      5.19 o 
  -4   6   3      352.64      330.11      5.56 o 
  -3   6   3     1532.89     1442.90     40.22 o 
  -2   6   3      795.90      778.16     11.03 o 
  -1   6   3      708.44      630.10      6.82 o 
   0   6   3       29.08       53.59      2.50 o 
   1   6   3      827.47      796.65      8.28 o 
   2   6   3      936.18      929.66     11.02 o 
   3   6   3     1849.73     1807.98     24.69 o 
   4   6   3       36.83       37.81      2.38 o 
   5   6   3       63.81       60.58      3.59 o 
   6   6   3      775.15      797.89     15.09 o 
   7   6   3      144.15      136.86      8.47 o 
   8   6   3      185.57      180.74     15.46 o 
   9   6   3        5.95        7.32      4.21 o 
  10   6   3      289.12      302.39     10.68 o 
 -11   7   3      279.12      283.97     11.82 o 
 -10   7   3       79.68       77.47      5.41 o 
  -9   7   3      184.87      186.88      6.34 o 
  -8   7   3       96.14       91.46      4.67 o 
  -7   7   3      209.74      201.96      6.57 o 
  -6   7   3     2247.62     2210.38     30.10 o 
  -5   7   3       21.24       20.02      2.82 o 
  -4   7   3      743.13      710.48      9.98 o 
  -3   7   3       97.13       84.31      4.82 o 
  -2   7   3     1795.65     1747.50     22.59 o 
  -1   7   3     1148.65     1150.21     13.09 o 
   0   7   3      391.64      382.52      5.31 o 
   1   7   3      710.97      696.95      9.02 o 
   2   7   3      147.69      147.66      3.69 o 
   3   7   3      885.07      870.27     11.95 o 
   4   7   3       76.63       84.88      3.00 o 
   5   7   3      147.86      146.74      3.96 o 
   6   7   3      480.36      515.66     11.73 o 
   7   7   3      129.60      124.64      8.63 o 
   8   7   3      457.87      456.88     12.28 o 
   9   7   3      360.63      362.29     10.77 o 
 -10   8   3        0.37       -2.47      3.76 o 
  -9   8   3      371.43      371.75      9.30 o 
  -8   8   3      328.31      327.95      8.93 o 
  -7   8   3      254.43      272.94      7.80 o 
  -6   8   3     1006.60      983.35     15.65 o 
  -5   8   3       80.42       83.69      3.01 o 
  -4   8   3      747.10      738.06     10.58 o 
  -3   8   3      205.71      193.33      4.80 o 
  -2   8   3     1350.10     1286.43     17.70 o 
  -1   8   3      584.95      574.83      8.02 o 
   0   8   3      856.76      816.66      8.94 o 
   1   8   3     1592.03     1546.45     17.56 o 
   2   8   3      159.88      158.67      4.14 o 
   3   8   3     1314.97     1226.76     16.13 o 
   4   8   3       12.36       10.31      2.45 o 
   5   8   3      564.80      569.20      9.95 o 
   6   8   3      381.51      363.31      9.95 o 
   7   8   3        2.34       -2.69      4.08 o 
   8   8   3      169.43      192.90     10.03 o 
   9   8   3       44.60       30.37      8.20 o 
 -10   9   3       45.93       43.57      5.55 o 
  -9   9   3      184.70      196.95      7.11 o 
  -8   9   3      140.70      152.07     11.03 o 
  -7   9   3      238.98      251.09      7.26 o 
  -6   9   3      171.69      185.16      6.24 o 
  -5   9   3      793.02      798.94     11.37 o 
  -4   9   3      651.47      666.24     20.24 o 
  -3   9   3      113.96      109.77      5.20 o 
  -2   9   3      291.36      295.16      5.87 o 
  -1   9   3      934.61      856.67     11.10 o 
   0   9   3     1547.80     1490.94     21.53 o 
   1   9   3      319.61      321.66      5.95 o 
   2   9   3      423.62      434.96      7.08 o 
   3   9   3      360.54      336.35     12.70 o 
   4   9   3       55.33       49.55      3.40 o 
   5   9   3       88.12       87.03      4.70 o 
   6   9   3       19.61       13.97      4.45 o 
   7   9   3      372.76      356.46     13.92 o 
   8   9   3      162.66      157.31      8.29 o 
  -9  10   3       79.43       77.15      5.72 o 
  -8  10   3       70.35       66.75      5.33 o 
  -7  10   3      305.44      307.01      9.85 o 
  -6  10   3       98.90       95.19      8.53 o 
  -5  10   3      134.50      138.98      4.44 o 
  -4  10   3       20.35       15.38      3.03 o 
  -3  10   3      116.41      120.24      4.65 o 
  -2  10   3       11.98       13.80      2.81 o 
  -1  10   3        1.89        3.08      2.91 o 
   0  10   3      664.52      616.55     11.31 o 
   1  10   3      115.52      103.59      4.96 o 
   2  10   3      100.11      109.33      5.62 o 
   3  10   3      307.42      310.86      6.98 o 
   4  10   3      270.47      263.62      7.19 o 
   5  10   3      863.23      859.50     14.36 o 
   6  10   3       14.59       15.78      4.91 o 
   7  10   3      252.15      296.88     10.60 o 
  -8  11   3       84.27       86.08      5.90 o 
  -7  11   3      478.28      470.18     11.09 o 
  -6  11   3        6.98        7.68      4.75 o 
  -5  11   3      228.85      211.46      5.73 o 
  -4  11   3       10.82       11.17      3.04 o 
  -3  11   3     2349.87     2378.90     29.39 o 
  -2  11   3      385.17      386.80      8.88 o 
  -1  11   3       96.77      111.49      6.69 o 
   0  11   3      570.05      526.26     10.58 o 
   1  11   3        4.92        7.62      3.35 o 
   2  11   3      639.29      628.29     14.14 o 
   3  11   3       24.85       31.62      5.47 o 
   4  11   3      352.99      360.68      9.99 o 
   5  11   3       88.01       91.13      4.31 o 
   6  11   3        4.31        4.63      5.02 o 
   7  11   3      280.56      311.28     13.08 o 
  -8  12   3        5.51        5.00      6.38 o 
  -7  12   3       18.46       15.14      5.36 o 
  -6  12   3      354.94      375.38     14.13 o 
  -5  12   3      245.25      253.12      7.86 o 
  -4  12   3       12.85       15.30      3.40 o 
  -3  12   3       47.52       42.98      4.03 o 
  -2  12   3        0.02       -0.36      4.01 o 
  -1  12   3      145.04      138.89      7.31 o 
   0  12   3       28.71       24.65      4.08 o 
   1  12   3       10.25        9.86      3.67 o 
   2  12   3       74.85       74.95      6.16 o 
   3  12   3       16.32       25.13      5.64 o 
   4  12   3      107.83      113.94      8.18 o 
   5  12   3        5.09        5.29      4.40 o 
   6  12   3       24.59       28.51      7.20 o 
  -6  13   3       35.38       34.64      6.02 o 
  -5  13   3        3.71        4.11      3.57 o 
  -4  13   3      187.37      193.67      7.89 o 
  -3  13   3       53.38       52.26      5.81 o 
  -2  13   3       73.10       62.63      6.02 o 
  -1  13   3      214.60      210.02      8.90 o 
   0  13   3        3.92        1.22      3.83 o 
   1  13   3      185.15      201.61      7.75 o 
   2  13   3       12.84        6.78      5.71 o 
   3  13   3       37.76       40.30      6.62 o 
   4  13   3        3.18        0.68      6.74 o 
  -5  14   3        1.14        5.85      4.12 o 
  -4  14   3      396.66      443.14     16.85 o 
  -3  14   3       17.45       11.36      5.18 o 
  -2  14   3       64.36       72.02      6.67 o 
  -1  14   3        2.94       -2.60      4.87 o 
   0  14   3       11.34        4.63      4.44 o 
   1  14   3      280.83      312.20     12.14 o 
   2  14   3       28.77       26.56      8.50 o 
   3  14   3      145.99      141.44     12.48 o 
   0 -15   4       35.00       45.76      9.28 o 
   1 -15   4      156.68      139.06     11.82 o 
  -3 -14   4       10.56       14.63      8.15 o 
  -2 -14   4        7.42        4.68      4.78 o 
  -1 -14   4        3.99       11.80      5.51 o 
   0 -14   4      186.83      183.71     12.98 o 
   1 -14   4       22.75        5.84      6.70 o 
   2 -14   4       53.35       42.70      6.36 o 
   3 -14   4       57.60       61.78      5.57 o 
   4 -14   4       18.16       10.92      6.96 o 
  -5 -13   4       10.80        6.50      7.73 o 
  -4 -13   4       24.84       28.75      7.16 o 
  -3 -13   4       91.51       81.76      8.02 o 
  -2 -13   4      200.98      206.71      8.43 o 
  -1 -13   4        0.57       -0.88      5.32 o 
   0 -13   4      180.99      185.69      9.61 o 
   1 -13   4       96.02       90.03      7.38 o 
   2 -13   4      116.48      119.02      6.60 o 
   3 -13   4      123.58      127.11      5.87 o 
   4 -13   4      241.65      227.99      9.82 o 
   5 -13   4       10.79       15.76      5.64 o 
   6 -13   4       11.78       13.51      6.71 o 
  -6 -12   4        7.74        8.17      5.69 o 
  -5 -12   4      143.66      162.83     13.14 o 
  -4 -12   4        0.90       -0.16      5.23 o 
  -3 -12   4      415.42      426.53     14.24 o 
  -2 -12   4       36.24       39.05      4.93 o 
  -1 -12   4      125.80      121.43      6.49 o 
   0 -12   4      294.62      301.79     12.53 o 
   1 -12   4       13.47       15.96      4.16 o 
   2 -12   4      425.37      403.67     10.45 o 
   3 -12   4       46.96       48.97      4.10 o 
   4 -12   4      914.80      916.58     18.65 o 
   5 -12   4        3.32        3.29      6.86 o 
   6 -12   4        2.75        6.31      6.74 o 
   7 -12   4       48.94       41.31      7.68 o 
  -7 -11   4        1.79       -2.19      3.57 o 
  -6 -11   4      178.74      185.44      7.95 o 
  -5 -11   4       42.31       35.26      7.55 o 
  -4 -11   4      264.43      253.04     30.03 o 
  -3 -11   4        9.71       -0.38      3.85 o 
  -2 -11   4       54.06       54.56      4.92 o 
  -1 -11   4       25.56       29.12      4.14 o 
   0 -11   4      206.19      207.98      7.56 o 
   1 -11   4       29.82       32.20      4.71 o 
   2 -11   4      146.07      159.83      5.28 o 
   3 -11   4       39.27       37.92      3.65 o 
   4 -11   4      419.43      429.87     11.30 o 
   5 -11   4        5.38        6.52      4.48 o 
   6 -11   4      506.02      502.45     12.52 o 
   7 -11   4      245.35      247.38     11.23 o 
   8 -11   4        6.33        5.77      5.72 o 
  -8 -10   4      247.42      239.08     13.79 o 
  -7 -10   4       49.95       45.80      4.12 o 
  -6 -10   4     1419.66     1389.25     21.25 o 
  -5 -10   4       54.86       61.12      4.57 o 
  -4 -10   4       11.85        8.25      6.21 o 
  -3 -10   4      512.79      509.70     16.53 o 
  -2 -10   4      613.48      645.67     13.39 o 
  -1 -10   4     1403.29     1384.37     20.43 o 
   0 -10   4        1.63        0.11      2.21 o 
   1 -10   4     1240.67     1133.68     15.44 o 
   2 -10   4      266.97      256.92      5.97 o 
   3 -10   4      450.01      453.14      8.79 o 
   4 -10   4      102.57      100.61      6.30 o 
   5 -10   4        9.44        7.99      4.10 o 
   6 -10   4      234.65      224.11      8.41 o 
   7 -10   4        9.78        9.59      5.02 o 
   8 -10   4      123.07      130.55      7.22 o 
   9 -10   4      110.37      107.33      7.65 o 
  -9  -9   4       49.60       55.87      7.83 o 
  -8  -9   4        1.97       12.24      5.05 o 
  -7  -9   4      128.92      116.45      5.90 o 
  -6  -9   4      290.87      290.98      8.57 o 
  -5  -9   4      378.03      370.68      8.49 o 
  -4  -9   4      529.20      517.03     10.14 o 
  -3  -9   4      404.14      416.92     10.92 o 
  -2  -9   4       12.96       12.86      3.29 o 
  -1  -9   4       28.13       29.24      3.45 o 
   0  -9   4       21.68       19.07      2.35 o 
   1  -9   4     1057.01     1084.81     14.57 o 
   2  -9   4       48.21       53.39      3.13 o 
   3  -9   4       53.04       60.03      3.60 o 
   4  -9   4      106.80      108.96      9.53 o 
   5  -9   4       94.63       95.40      6.22 o 
   6  -9   4      561.16      552.09     17.40 o 
   7  -9   4      238.68      217.25     16.18 o 
   8  -9   4      531.77      552.55     12.64 o 
   9  -9   4       62.82       64.45      5.54 o 
  -9  -8   4       68.83       79.57      6.82 o 
  -8  -8   4       16.22       15.27      5.05 o 
  -7  -8   4      112.55      103.62      4.74 o 
  -6  -8   4      582.60      553.66     10.51 o 
  -5  -8   4      136.11      144.03      5.94 o 
  -4  -8   4      217.81      210.49      7.03 o 
  -3  -8   4      104.79      102.93      3.95 o 
  -2  -8   4      541.06      520.81      8.97 o 
  -1  -8   4      204.66      209.07      4.56 o 
   0  -8   4      237.01      242.34      5.47 o 
   1  -8   4      896.47      923.27     11.32 o 
   2  -8   4      837.28      786.96     10.93 o 
   3  -8   4     1672.07     1553.33     19.02 o 
   4  -8   4        0.03       -0.24      2.32 o 
   5  -8   4      332.81      347.55     14.12 o 
   6  -8   4       79.94       76.74      6.52 o 
   7  -8   4       48.17       45.10      4.01 o 
   8  -8   4      205.70      221.60      7.67 o 
   9  -8   4      138.62      150.21      6.81 o 
  10  -8   4      357.06      406.45     14.78 o 
 -10  -7   4       15.51       19.15      6.18 o 
  -9  -7   4      217.50      213.22      8.92 o 
  -8  -7   4        5.91        7.32      4.16 o 
  -7  -7   4      136.22      139.70      6.86 o 
  -6  -7   4       66.65       61.78      3.66 o 
  -5  -7   4      781.24      734.10     12.13 o 
  -4  -7   4      198.00      204.06      6.46 o 
  -3  -7   4     1576.24     1593.31     19.56 o 
  -2  -7   4      350.89      326.30      5.39 o 
  -1  -7   4      324.91      356.67      6.64 o 
   0  -7   4     1458.76     1438.20     16.10 o 
   1  -7   4      391.06      369.34      5.66 o 
   2  -7   4     1723.64     1701.17     23.22 o 
   3  -7   4      238.10      224.63      4.03 o 
   4  -7   4      982.32      933.00     14.12 o 
   5  -7   4      450.46      453.73     11.39 o 
   6  -7   4        1.49        3.45      4.46 o 
   7  -7   4      745.13      712.29     13.49 o 
   8  -7   4      221.89      235.34      7.23 o 
   9  -7   4      481.31      469.41     10.50 o 
  10  -7   4       62.79       63.60      4.70 o 
 -10  -6   4      167.53      173.15     12.15 o 
  -9  -6   4      315.75      317.81      9.92 o 
  -8  -6   4      187.88      168.17     11.18 o 
  -7  -6   4      581.49      549.07     12.33 o 
  -6  -6   4       49.78       45.09      3.06 o 
  -5  -6   4     1171.58     1126.27     16.46 o 
  -4  -6   4       61.12       60.61      3.33 o 
  -3  -6   4      423.19      400.54      6.66 o 
  -2  -6   4      361.72      340.10      4.94 o 
  -1  -6   4       31.30       22.11      1.77 o 
   0  -6   4     2395.31     2347.52     21.21 o 
   1  -6   4       35.00       28.59      1.75 o 
   2  -6   4      389.50      406.15      5.63 o 
   3  -6   4      440.24      488.27      8.15 o 
   4  -6   4      571.71      562.80     10.83 o 
   5  -6   4     2419.75     2507.53     32.87 o 
   6  -6   4        4.54        2.79      2.15 o 
   7  -6   4      840.14      826.31     13.14 o 
   8  -6   4       40.89       37.93      2.87 o 
   9  -6   4      365.99      365.57      8.50 o 
  10  -6   4      112.67      133.21      8.89 o 
 -11  -5   4        0.51       -5.14      5.14 o 
 -10  -5   4        8.60        8.49      4.54 o 
  -9  -5   4        1.31        4.98      3.97 o 
  -8  -5   4      354.62      326.98     10.43 o 
  -7  -5   4      107.89      102.12      5.41 o 
  -6  -5   4       58.47       58.93      2.92 o 
  -5  -5   4      335.17      322.56      6.51 o 
  -4  -5   4      111.36      111.55      3.97 o 
  -3  -5   4     1343.40     1306.14     14.46 o 
  -2  -5   4       40.86       38.26      1.60 o 
  -1  -5   4     3756.74     3817.40     38.70 o 
   0  -5   4      122.57      109.14      3.45 o 
   1  -5   4       37.02       48.56      1.86 o 
   2  -5   4     2748.96     2714.35     25.52 o 
   3  -5   4       70.79       58.89      4.99 o 
   5  -5   4      109.40       98.72      3.46 o 
   6  -5   4     1112.04     1124.61     18.01 o 
   7  -5   4     2095.85     2092.17     31.52 o 
   8  -5   4       33.21       42.81      3.84 o 
   9  -5   4      161.53      180.67     12.08 o 
  10  -5   4       27.37       35.08      5.31 o 
 -11  -4   4      131.26      119.56      7.98 o 
 -10  -4   4      251.75      244.47      8.60 o 
  -9  -4   4      209.79      226.97      7.98 o 
  -8  -4   4      123.74      125.43      6.09 o 
  -7  -4   4      138.52      137.76      5.23 o 
  -6  -4   4      250.28      230.31      6.50 o 
  -5  -4   4     2028.04     2090.57     27.21 o 
  -4  -4   4     1414.64     1395.27     19.00 o 
  -3  -4   4     1057.93     1065.03     13.15 o 
  -2  -4   4        7.12        5.19      0.97 o 
  -1  -4   4     1200.98     1257.14     12.50 o 
   0  -4   4       15.18       25.60      1.40 o 
   1  -4   4     1416.36     1316.31     14.04 o 
   2  -4   4      338.73      308.66      4.42 o 
   3  -4   4     3274.86     3450.38     50.93 o 
   4  -4   4     1206.89     1218.90     17.79 o 
   5  -4   4        1.49       -1.34      1.81 o 
   6  -4   4       41.82       52.49      4.90 o 
   7  -4   4       22.81       20.55      7.45 o 
   8  -4   4      615.34      661.50     26.47 o 
   9  -4   4      484.94      467.80     11.75 o 
  10  -4   4        3.55        9.40      9.11 o 
 -11  -3   4      436.22      447.61     11.70 o 
 -10  -3   4       54.04       51.15      6.45 o 
  -9  -3   4      187.46      172.72      6.13 o 
  -8  -3   4      104.41       98.24      4.56 o 
  -7  -3   4      975.12      969.95     15.16 o 
  -6  -3   4      166.32      147.52      4.61 o 
  -5  -3   4      108.02      106.86      5.79 o 
  -4  -3   4     1181.74     1202.99     12.24 o 
  -3  -3   4      631.84      649.99      7.86 o 
  -2  -3   4      313.17      307.15      4.28 o 
  -1  -3   4      549.78      481.31      5.12 o 
   0  -3   4       26.98       36.15      2.19 o 
   1  -3   4     6205.98     6607.66     81.02 o 
   2  -3   4     4909.31     5482.62     59.47 o 
   3  -3   4     2139.97     2195.63     38.98 o 
   4  -3   4     2258.58     2404.94     27.04 o 
   5  -3   4     1560.23     1557.63     21.24 o 
   6  -3   4     1859.69     1942.70     26.35 o 
   7  -3   4      106.25      105.72     10.82 o 
   8  -3   4     1747.71     1773.52     54.73 o 
   9  -3   4      330.04      339.09     19.05 o 
  10  -3   4      735.81      785.64     31.31 o 
 -11  -2   4      147.04      147.80      6.51 o 
 -10  -2   4      172.86      178.16      6.89 o 
  -9  -2   4      598.48      576.06     10.83 o 
  -8  -2   4      522.28      497.64      9.49 o 
  -7  -2   4     1065.45     1069.84     16.06 o 
  -6  -2   4     1263.56     1184.14     51.90 o 
  -5  -2   4      399.91      391.00      5.52 o 
  -4  -2   4     2271.98     2281.99     21.72 o 
  -3  -2   4      419.69      434.72      5.06 o 
  -2  -2   4     7864.84     8275.31    100.68 o 
  -1  -2   4       36.32       35.91      1.09 o 
   0  -2   4       82.88      117.29      2.26 o 
   1  -2   4      514.06      297.97      9.05 o 
   2  -2   4      334.06      314.83      4.07 o 
   3  -2   4      860.62      849.45      9.30 o 
   4  -2   4     1149.50     1190.68     14.26 o 
   5  -2   4     1280.35     1282.54     15.44 o 
   6  -2   4       12.37       17.13      1.43 o 
   7  -2   4      121.14      118.03      4.51 o 
   8  -2   4      175.69      168.96     13.52 o 
   9  -2   4       19.98       23.50      8.70 o 
 -11  -1   4       61.07       58.12      4.80 o 
 -10  -1   4      590.50      595.71     11.45 o 
  -9  -1   4      669.68      667.94     11.92 o 
  -8  -1   4      197.75      210.10      5.96 o 
  -7  -1   4       14.68       12.23      2.35 o 
  -6  -1   4       26.58        5.37      5.91 o 
  -5  -1   4     1290.62     1163.97     15.64 o 
  -4  -1   4     1314.50     1308.69     15.75 o 
  -3  -1   4      923.88      926.10     11.13 o 
  -2  -1   4     3572.34     3798.72     46.83 o 
  -1  -1   4      429.12      528.86      5.63 o 
   0  -1   4      421.00      394.65      5.13 o 
   1  -1   4       16.18        3.62      7.33 o 
   2  -1   4      284.69      336.12      6.74 o 
   3  -1   4     1594.03     1595.59     16.41 o 
   4  -1   4       82.23       79.83      2.25 o 
   5  -1   4     4542.86     4534.71     50.93 o 
   6  -1   4      197.01      198.25      3.75 o 
   7  -1   4      236.78      233.06      4.31 o 
   8  -1   4      382.38      379.04      9.41 o 
   9  -1   4      101.30      101.11      8.30 o 
  10  -1   4     1168.48     1195.93     29.99 o 
 -12   0   4      389.82      411.61     12.11 o 
 -11   0   4      178.06      176.13      6.62 o 
 -10   0   4      245.91      236.01      6.73 o 
  -9   0   4       42.79       39.73      3.43 o 
  -8   0   4      442.29      426.55      8.34 o 
  -7   0   4     1940.23     1903.53     25.83 o 
  -5   0   4      887.58      923.23     15.21 o 
  -4   0   4      701.04      738.37      9.52 o 
  -3   0   4      493.63      481.16      6.39 o 
  -2   0   4     1584.29     1586.38     20.26 o 
  -1   0   4     1367.57     1533.63     14.61 o 
   0   0   4     1476.06     1525.87     15.72 o 
   2   0   4     1944.31     1959.65     21.62 o 
   3   0   4     1399.13     1354.50     17.64 o 
   4   0   4     2401.42     2439.27     24.73 o 
   5   0   4      478.31      466.97      7.30 o 
   6   0   4       11.02        8.83      1.59 o 
   7   0   4     1074.44     1032.31     17.57 o 
   8   0   4      297.33      295.75      7.39 o 
   9   0   4      222.85      218.00      8.54 o 
  10   0   4      142.79      144.81      7.47 o 
  11   0   4      121.31      120.14      5.10 o 
 -12   1   4      144.57      136.98      7.49 o 
 -11   1   4       29.04       24.04      3.93 o 
 -10   1   4      821.72      842.45     14.13 o 
  -9   1   4        1.65        1.25      2.61 o 
  -8   1   4       97.44      103.21      4.19 o 
  -7   1   4      529.76      496.25      9.52 o 
  -6   1   4        3.22        1.42      2.23 o 
  -5   1   4     3727.79     3974.26     58.68 o 
  -4   1   4     1153.71     1233.73     14.33 o 
  -3   1   4      638.31      583.87      6.79 o 
  -2   1   4      322.35      345.28      5.51 o 
  -1   1   4     3049.04     3078.42     28.48 o 
   0   1   4     6965.90     7292.17     71.67 o 
   1   1   4     1176.89     1209.88     17.97 o 
   2   1   4     1442.31     1397.93     14.43 o 
   3   1   4        1.64        2.15      1.09 o 
   4   1   4      795.06      802.56      8.96 o 
   5   1   4       90.23       79.33      2.09 o 
   6   1   4      381.92      417.63      7.02 o 
   7   1   4      663.91      667.33     10.31 o 
   8   1   4       20.33       29.30      3.70 o 
   9   1   4      238.85      229.96      6.60 o 
  10   1   4      151.02      157.07     10.74 o 
  11   1   4       88.53       82.47      4.82 o 
 -12   2   4      162.51      171.23      8.18 o 
 -11   2   4       81.81       76.55      4.83 o 
 -10   2   4      391.69      384.83     10.12 o 
  -9   2   4       28.85       32.68      4.94 o 
  -8   2   4     1073.43     1040.84     17.45 o 
  -7   2   4      129.88      135.24      4.22 o 
  -6   2   4     1147.27     1186.74     23.01 o 
  -5   2   4     1326.99     1337.73     25.41 o 
  -4   2   4      173.42      181.37      4.43 o 
  -3   2   4     2698.81     2792.96     28.32 o 
  -2   2   4      153.95      159.35      3.01 o 
  -1   2   4     2096.37     2142.89     17.72 o 
   0   2   4       84.41       94.25      2.16 o 
   1   2   4      594.58      610.81      7.00 o 
   2   2   4     3148.84     3286.73     32.95 o 
   3   2   4      594.89      670.18     11.51 o 
   4   2   4     2860.04     2978.72     37.91 o 
   5   2   4      174.49      162.40      4.15 o 
   6   2   4     1345.83     1275.20     17.76 o 
   7   2   4       14.81       18.65      2.37 o 
   8   2   4      382.44      394.86      7.72 o 
   9   2   4      379.64      369.70      9.93 o 
  10   2   4       19.05       26.56      7.08 o 
  11   2   4      232.35      237.75      8.17 o 
 -11   3   4      593.52      606.46     13.95 o 
 -10   3   4      236.94      236.08     10.73 o 
  -9   3   4       56.73       62.35      4.12 o 
  -8   3   4      862.59      846.27     14.83 o 
  -7   3   4        0.10       -1.06      2.65 o 
  -6   3   4      421.10      388.29     11.32 o 
  -4   3   4     1687.51     1802.90     18.79 o 
  -3   3   4     3312.77     3447.91     38.53 o 
  -2   3   4      142.48      127.68      3.64 o 
  -1   3   4     1066.94     1054.20      9.91 o 
   0   3   4       52.84       63.21      1.70 o 
   1   3   4     3806.83     3971.34     39.85 o 
   2   3   4     7192.14     8029.47     72.99 o 
   3   3   4      130.02      103.20      2.57 o 
   4   3   4      612.85      533.08     40.29 o 
   5   3   4       36.22       49.21      3.07 o 
   6   3   4     2466.93     2422.19     32.00 o 
   7   3   4        0.83        2.27      2.33 o 
   8   3   4      317.65      329.65      8.05 o 
   9   3   4      331.53      314.71      8.20 o 
  10   3   4      133.56      145.95     10.28 o 
 -11   4   4       56.79       69.99      4.79 o 
 -10   4   4       16.95       18.65      3.75 o 
  -9   4   4       76.69       70.89      5.26 o 
  -8   4   4      719.55      679.21     11.36 o 
  -7   4   4       20.67       17.28      2.58 o 
  -6   4   4     1112.61     1056.50     15.41 o 
  -5   4   4       50.10       33.73      3.57 o 
  -4   4   4     1469.81     1433.58     15.82 o 
  -3   4   4       21.39       25.87      1.81 o 
  -2   4   4     2048.30     2049.91     21.44 o 
  -1   4   4     2716.93     3020.65     36.64 o 
   0   4   4       73.99       73.97      3.74 o 
   1   4   4      292.75      461.31      5.99 o 
   2   4   4     4828.98     5113.98     51.24 o 
   3   4   4     2056.31     2170.72     22.58 o 
   4   4   4      447.31      446.84      9.36 o 
   5   4   4       40.21       36.80      2.76 o 
   6   4   4      557.87      518.99      9.28 o 
   7   4   4      125.35      111.78      4.58 o 
   8   4   4      209.99      225.02      7.10 o 
   9   4   4       15.34       11.52      3.83 o 
  10   4   4      522.65      513.32     15.63 o 
 -11   5   4       15.83       17.66      4.33 o 
 -10   5   4       89.78       91.90      5.40 o 
  -9   5   4      781.68      766.94     14.57 o 
  -8   5   4       72.28       60.45      3.76 o 
  -7   5   4      730.09      730.03     11.91 o 
  -6   5   4       52.27       51.62      3.26 o 
  -5   5   4       26.48       13.06      2.19 o 
  -4   5   4      881.33      834.11     11.95 o 
  -3   5   4      265.28      301.49      4.69 o 
  -2   5   4     1994.44     1981.96     21.00 o 
  -1   5   4     1038.57     1036.25     10.67 o 
   0   5   4     3660.55     3967.23     34.68 o 
   1   5   4     6214.99     6433.29     64.30 o 
   2   5   4       20.03       30.54      1.66 o 
   3   5   4     1989.74     1937.26     22.84 o 
   4   5   4        9.00       11.73      1.38 o 
   5   5   4     1275.48     1269.05     18.42 o 
   6   5   4     1054.24     1007.57     15.54 o 
   7   5   4      584.68      549.30     11.65 o 
   8   5   4      750.02      744.62     14.73 o 
   9   5   4      242.99      251.59      8.23 o 
  10   5   4       44.86       44.14      5.83 o 
 -11   6   4      771.36      802.95     24.41 o 
 -10   6   4        5.64        5.95      3.97 o 
  -9   6   4      516.94      486.40      9.84 o 
  -8   6   4      246.37      245.68      6.69 o 
  -7   6   4      807.39      784.75     12.94 o 
  -6   6   4      282.71      265.73      6.49 o 
  -5   6   4      234.36      261.70      4.43 o 
  -4   6   4     1017.22      970.87     13.87 o 
  -3   6   4      199.05      187.54      4.85 o 
  -2   6   4     1317.23     1329.38     30.90 o 
  -1   6   4       47.00       45.77      1.84 o 
   0   6   4     1776.38     1756.50     19.07 o 
   1   6   4        7.92        7.14      1.54 o 
   2   6   4       41.21       41.23      2.20 o 
   3   6   4      561.78      479.48      6.73 o 
   4   6   4       74.79       70.83      3.02 o 
   5   6   4     1053.34     1036.60     15.99 o 
   6   6   4        0.44        1.90      2.72 o 
   7   6   4      211.37      216.31     15.41 o 
   8   6   4      443.35      447.78     11.07 o 
   9   6   4        4.83       -0.03      4.29 o 
 -11   7   4        0.41        2.88      5.07 o 
 -10   7   4      308.96      300.81      9.09 o 
  -9   7   4      452.67      432.01      9.50 o 
  -8   7   4      100.94      114.96      5.28 o 
  -7   7   4      301.43      322.92      7.74 o 
  -6   7   4      391.69      382.77      8.18 o 
  -5   7   4       96.95       97.33      3.60 o 
  -4   7   4      990.17      969.51     12.89 o 
  -3   7   4     1075.38     1083.23     15.61 o 
  -2   7   4       95.45       96.74      3.54 o 
  -1   7   4      375.91      354.65      5.87 o 
   0   7   4      140.61      156.34      3.23 o 
   1   7   4       28.56       26.45      2.12 o 
   2   7   4      540.70      579.06      8.05 o 
   3   7   4     1095.55     1041.48     12.48 o 
   4   7   4      327.47      320.33      6.22 o 
   5   7   4      245.81      234.31      4.85 o 
   6   7   4       29.03       32.09      4.26 o 
   7   7   4       54.91       60.46      5.81 o 
   8   7   4        2.66       -0.24      4.15 o 
   9   7   4      232.22      212.35      8.78 o 
 -10   8   4       71.21       64.79      5.70 o 
  -9   8   4        2.40        1.82      3.65 o 
  -8   8   4      181.95      177.11      6.58 o 
  -7   8   4      203.39      193.04      6.47 o 
  -6   8   4      756.90      710.96     12.54 o 
  -5   8   4       39.55       57.07      4.34 o 
  -4   8   4       21.34       19.89      2.45 o 
  -3   8   4     1103.67     1076.49     14.42 o 
  -2   8   4      116.10       98.31      4.45 o 
  -1   8   4      390.11      360.64      6.06 o 
   0   8   4       80.00       89.87      3.57 o 
   1   8   4      377.72      366.14      6.18 o 
   2   8   4      685.27      705.08     10.54 o 
   3   8   4        8.48       11.02      2.51 o 
   4   8   4      268.58      281.91      6.12 o 
   5   8   4       96.99       99.66      4.18 o 
   6   8   4      546.64      549.38     12.75 o 
   7   8   4      253.43      258.91     14.86 o 
   8   8   4       62.41       65.77     10.16 o 
 -10   9   4      277.24      300.97     14.78 o 
  -9   9   4       13.60       13.64      4.19 o 
  -8   9   4      477.20      462.30     16.22 o 
  -7   9   4       96.53       86.99      5.19 o 
  -6   9   4      473.64      488.88     10.20 o 
  -5   9   4       41.78       40.35      2.94 o 
  -4   9   4      107.41      108.13      4.18 o 
  -3   9   4      693.44      678.44     11.23 o 
  -2   9   4        7.70       11.48      2.30 o 
  -1   9   4     1989.91     1895.34     23.50 o 
   0   9   4        6.42        1.24      2.52 o 
   1   9   4      259.93      250.33      5.73 o 
   2   9   4        9.92       11.65      2.63 o 
   3   9   4       24.48       17.96      2.79 o 
   4   9   4      607.53      596.24      8.77 o 
   5   9   4      133.50      147.01      5.29 o 
   6   9   4      246.34      267.69     10.71 o 
   7   9   4        2.86        1.09      9.06 o 
   8   9   4        3.48       -0.41      5.08 o 
  -9  10   4      261.15      286.08     10.02 o 
  -8  10   4      114.40      124.27      7.19 o 
  -7  10   4      216.93      216.75      7.53 o 
  -6  10   4      178.01      190.22      7.11 o 
  -5  10   4       79.03       78.40      3.86 o 
  -4  10   4      513.15      534.25      9.22 o 
  -3  10   4      112.26      105.20      4.41 o 
  -2  10   4      498.06      490.56      8.82 o 
  -1  10   4      647.32      605.21     11.34 o 
   0  10   4        5.93        5.61      3.02 o 
   1  10   4      169.29      177.81      6.12 o 
   2  10   4       14.61       10.06      3.82 o 
   3  10   4      487.95      473.64      8.99 o 
   4  10   4       56.51       57.89      3.64 o 
   5  10   4       70.79       70.29      4.43 o 
   6  10   4      234.22      232.76      9.31 o 
   7  10   4        3.28        7.16      5.17 o 
  -8  11   4       69.37       69.17      5.81 o 
  -7  11   4        3.30        1.33      4.31 o 
  -6  11   4      447.31      468.17     11.00 o 
  -5  11   4       18.52       20.12      3.15 o 
  -4  11   4      405.50      384.71      8.80 o 
  -3  11   4      109.82      107.83      4.77 o 
  -2  11   4        5.94        9.12      3.90 o 
  -1  11   4      214.20      199.99      6.56 o 
   0  11   4      347.65      348.26      8.56 o 
   1  11   4      869.96      870.01     15.05 o 
   2  11   4       44.29       40.40      5.00 o 
   3  11   4      196.35      195.13      8.13 o 
   4  11   4       11.84       13.11      3.19 o 
   5  11   4      313.26      345.81      8.70 o 
   6  11   4        5.28        6.53      5.40 o 
  -7  12   4      432.17      468.29     12.88 o 
  -6  12   4      106.40      109.97      6.56 o 
  -5  12   4      314.00      325.29      7.51 o 
  -4  12   4       21.30       22.01      3.61 o 
  -3  12   4      260.79      245.40     17.14 o 
  -2  12   4      626.32      625.40     14.99 o 
  -1  12   4        8.34        7.91      3.77 o 
   0  12   4       89.51       96.01      5.73 o 
   1  12   4       14.62       14.88      4.00 o 
   2  12   4      300.80      317.91     10.35 o 
   3  12   4       82.03       90.53      7.56 o 
   4  12   4        0.10        2.41      4.00 o 
   5  12   4      241.18      229.12     11.75 o 
  -6  13   4       23.87       40.93     11.63 o 
  -5  13   4      213.60      210.85      9.27 o 
  -4  13   4      223.46      221.29     24.58 o 
  -3  13   4       33.09       44.79      5.61 o 
  -2  13   4      226.96      236.99      9.30 o 
  -1  13   4        6.34        1.55      4.71 o 
   0  13   4      554.15      555.79     11.96 o 
   1  13   4       33.19       38.34      4.87 o 
   2  13   4      240.31      262.75     11.52 o 
   3  13   4       83.29       71.88      7.71 o 
   4  13   4        5.58        6.50      5.20 o 
  -4  14   4       17.23       32.52      7.42 o 
  -3  14   4      173.23      187.52     12.35 o 
  -2  14   4      123.77      132.36      9.46 o 
  -1  14   4        5.60       11.05      5.27 o 
   0  14   4      270.13      300.55     10.46 o 
   1  14   4       46.14       48.21      9.27 o 
   2  14   4       57.44       68.89     10.41 o 
  -3 -14   5      165.68      178.48      8.96 o 
  -2 -14   5        0.57        8.31     14.34 o 
  -1 -14   5      239.50      248.25     15.40 o 
   0 -14   5       25.39       27.52      8.01 o 
   1 -14   5       35.83       15.42      7.34 o 
   2 -14   5       59.29       64.78     13.26 o 
   3 -14   5      137.31      148.18      7.32 o 
   4 -14   5      301.90      311.24     25.03 o 
  -5 -13   5       17.04       11.21      7.80 o 
  -4 -13   5        8.03       16.30      6.39 o 
  -3 -13   5      202.86      171.16      8.35 o 
  -2 -13   5       93.67       93.44      6.63 o 
  -1 -13   5       67.28       68.99      8.08 o 
   0 -13   5        0.79        6.15      6.66 o 
   1 -13   5      136.57      122.07     10.40 o 
   2 -13   5      115.93      120.31     10.61 o 
   3 -13   5      163.10      179.68      6.57 o 
   4 -13   5      110.30      113.69      8.08 o 
   5 -13   5        5.53        9.87      5.53 o 
   6 -13   5      265.77      246.44     17.67 o 
  -6 -12   5      131.80      137.78      9.26 o 
  -5 -12   5        0.22        2.22      5.66 o 
  -4 -12   5      135.41      142.20      9.43 o 
  -3 -12   5       27.24       14.10      4.90 o 
  -2 -12   5      185.87      204.90     13.63 o 
  -1 -12   5      121.59      119.62      6.51 o 
   0 -12   5       87.96       72.11      8.80 o 
   1 -12   5      382.54      366.48     15.14 o 
   2 -12   5        0.27        5.73      3.65 o 
   3 -12   5      127.79      123.69      6.50 o 
   4 -12   5        5.51       10.91      5.11 o 
   5 -12   5      152.64      143.06      7.97 o 
   6 -12   5      320.42      326.72     10.87 o 
   7 -12   5        2.45        5.67      6.23 o 
  -7 -11   5      249.42      263.81     11.11 o 
  -6 -11   5        2.29        8.54      5.44 o 
  -5 -11   5       23.48       26.78      6.01 o 
  -4 -11   5        4.49        7.50      7.72 o 
  -3 -11   5       20.79       17.44      4.43 o 
  -2 -11   5      245.28      238.67     10.44 o 
  -1 -11   5       50.65       57.25      4.91 o 
   0 -11   5      599.86      592.88     23.39 o 
   1 -11   5       40.98       43.74      4.03 o 
   2 -11   5       37.01       41.84      5.94 o 
   3 -11   5      436.96      431.17      8.95 o 
   4 -11   5        3.82        2.30      4.78 o 
   5 -11   5      148.05      135.87      7.42 o 
   6 -11   5       70.20       68.18      6.32 o 
   7 -11   5      112.38      107.02     10.00 o 
   8 -11   5      302.26      324.00     25.89 o 
  -8 -10   5       30.15       34.65      7.33 o 
  -7 -10   5       70.68       68.02      4.79 o 
  -6 -10   5       67.24       72.87      4.99 o 
  -5 -10   5       52.50       66.15      5.56 o 
  -4 -10   5       76.52       70.31     12.82 o 
  -3 -10   5        5.41        6.37      3.59 o 
  -2 -10   5      321.87      312.49      8.70 o 
  -1 -10   5      433.90      418.20     10.13 o 
   0 -10   5      551.78      551.09      9.29 o 
   1 -10   5      526.57      496.51      8.68 o 
   2 -10   5      111.69      106.44      4.76 o 
   3 -10   5      682.60      626.80     10.92 o 
   4 -10   5        5.69       12.17      4.12 o 
   5 -10   5      419.30      433.42     11.21 o 
   6 -10   5      104.05       94.71      6.35 o 
   7 -10   5      308.97      273.75     11.73 o 
   8 -10   5       99.65       99.63      7.39 o 
  -9  -9   5       27.65       31.05      7.17 o 
  -8  -9   5      110.63      126.04      7.86 o 
  -7  -9   5      216.10      224.60     10.08 o 
  -6  -9   5      719.25      703.86     12.75 o 
  -5  -9   5      175.54      181.96      6.24 o 
  -4  -9   5       39.69       39.49      3.83 o 
  -3  -9   5      389.53      385.16      9.69 o 
  -2  -9   5      323.57      328.78      8.68 o 
  -1  -9   5     2069.74     1986.47     27.31 o 
   0  -9   5      436.26      423.01      6.93 o 
   1  -9   5      327.93      318.89      6.47 o 
   2  -9   5       16.06       14.65      2.73 o 
   3  -9   5        1.12        6.32      2.38 o 
   4  -9   5      352.52      327.81      9.08 o 
   5  -9   5      522.34      500.02     10.36 o 
   6  -9   5      222.69      198.25      7.66 o 
   7  -9   5      550.95      587.13     13.18 o 
   8  -9   5       11.76       12.72      4.54 o 
   9  -9   5      138.00      142.44      7.95 o 
  -9  -8   5       11.06       11.26      5.19 o 
  -8  -8   5      141.72      146.86      8.01 o 
  -7  -8   5      283.92      271.21     11.46 o 
  -6  -8   5      122.45      122.14      5.31 o 
  -5  -8   5      244.96      243.32      6.80 o 
  -4  -8   5      124.04      129.93      5.15 o 
  -3  -8   5     2884.98     2905.08     33.80 o 
  -2  -8   5      929.63      888.65     15.98 o 
  -1  -8   5      274.38      285.08      5.41 o 
   0  -8   5      490.55      459.20      7.23 o 
   1  -8   5      526.01      487.72      7.88 o 
   2  -8   5     1430.63     1267.22     16.64 o 
   3  -8   5      262.43      244.56      5.52 o 
   4  -8   5      631.11      604.64     14.09 o 
   5  -8   5      298.43      283.29      8.13 o 
   6  -8   5      270.54      238.39      7.61 o 
   7  -8   5      269.84      264.75      8.19 o 
   8  -8   5      144.60      138.60      6.52 o 
   9  -8   5       65.03       60.35      6.02 o 
 -10  -7   5      153.91      144.83      9.56 o 
  -9  -7   5      111.43      101.51      6.89 o 
  -8  -7   5      205.06      200.85      9.21 o 
  -7  -7   5        4.14        5.15      2.43 o 
  -6  -7   5      349.17      352.22      7.74 o 
  -5  -7   5       84.87       81.03      4.42 o 
  -4  -7   5       47.83       49.05      3.46 o 
  -3  -7   5       20.21       25.49      2.61 o 
  -2  -7   5      188.75      194.24      4.84 o 
  -1  -7   5     1739.94     1675.43     18.56 o 
   0  -7   5       12.86       11.97      1.84 o 
   1  -7   5     1583.18     1559.10     17.29 o 
   2  -7   5        4.91        6.72      1.75 o 
   3  -7   5      335.27      324.52      6.13 o 
   4  -7   5      193.13      206.00      7.15 o 
   5  -7   5       14.57       17.65      3.31 o 
   6  -7   5      658.06      627.85     12.56 o 
   7  -7   5       31.64       33.89      3.97 o 
   8  -7   5      323.34      328.56     12.56 o 
   9  -7   5      111.30      122.00      6.22 o 
  10  -7   5       39.37       45.86      5.12 o 
 -10  -6   5      207.08      185.22      8.72 o 
  -9  -6   5      397.25      413.64     16.12 o 
  -8  -6   5      348.86      350.38     10.09 o 
  -7  -6   5      516.55      507.85     11.91 o 
  -6  -6   5      589.55      617.47     10.58 o 
  -5  -6   5        8.66        7.25      2.50 o 
  -4  -6   5      533.21      513.98      9.11 o 
  -3  -6   5      508.44      553.41      8.39 o 
  -2  -6   5     1896.33     1911.10     22.55 o 
  -1  -6   5      981.75      941.14     11.16 o 
   0  -6   5      221.57      218.14      4.06 o 
   1  -6   5      906.17      905.89     11.72 o 
   2  -6   5      109.28       95.06      4.19 o 
   4  -6   5      227.01      211.72      6.22 o 
   5  -6   5     1743.76     1739.24     23.30 o 
   6  -6   5      924.40      942.55     13.89 o 
   7  -6   5        1.28        7.51      2.98 o 
   8  -6   5      607.33      616.89     10.17 o 
   9  -6   5        1.00        3.18      2.69 o 
  10  -6   5      180.69      184.51      6.59 o 
 -11  -5   5      172.30      160.75      9.57 o 
 -10  -5   5      103.33      101.26      6.74 o 
  -9  -5   5      204.17      207.60      8.13 o 
  -8  -5   5        6.60       11.23      3.84 o 
  -7  -5   5       20.85       18.45      3.73 o 
  -6  -5   5     1256.43     1227.62     17.55 o 
  -5  -5   5       49.23       48.78      3.10 o 
  -4  -5   5     1701.54     1697.27     20.37 o 
  -3  -5   5       13.62       12.40      1.50 o 
  -2  -5   5      439.79      435.90      5.25 o 
  -1  -5   5      302.41      314.21      4.18 o 
   0  -5   5      752.74      791.79     10.31 o 
   1  -5   5     4608.55     4849.80     48.74 o 
   2  -5   5      977.88      984.48     10.14 o 
   4  -5   5      835.02      809.98     22.38 o 
   5  -5   5     1327.46     1299.45     20.75 o 
   6  -5   5       95.84      116.19      5.59 o 
   7  -5   5      486.40      484.10      9.57 o 
   8  -5   5      683.59      675.45     12.27 o 
   9  -5   5       83.92       94.54      6.94 o 
  10  -5   5      521.63      495.36     10.02 o 
 -11  -4   5        1.96        8.29      5.35 o 
 -10  -4   5       30.30       38.39      5.14 o 
  -9  -4   5       71.83       63.23     10.17 o 
  -8  -4   5      192.18      180.83      6.29 o 
  -7  -4   5      187.95      169.59      5.76 o 
  -6  -4   5      130.53      132.30      3.75 o 
  -5  -4   5     1386.97     1386.09     17.35 o 
  -4  -4   5      721.00      734.86     11.39 o 
  -3  -4   5       40.81       36.83      2.13 o 
  -2  -4   5     1107.09     1062.43     10.35 o 
  -1  -4   5       20.53       19.16      1.44 o 
   0  -4   5      732.20      657.30      7.87 o 
   1  -4   5     1746.82     1852.54     17.92 o 
   2  -4   5     1416.31     1538.40     17.65 o 
   3  -4   5      410.66      368.09      7.20 o 
   4  -4   5      159.93      158.42      4.87 o 
   5  -4   5      399.67      377.47      9.55 o 
   6  -4   5      245.75      234.25     13.96 o 
   7  -4   5     1219.48     1215.60     24.50 o 
   8  -4   5      632.38      658.02     27.46 o 
   9  -4   5      299.84      294.13     19.01 o 
  10  -4   5      220.96      218.33      8.18 o 
 -11  -3   5        2.41       -2.22      5.04 o 
 -10  -3   5      514.02      501.99     10.88 o 
  -9  -3   5      209.75      204.94      8.39 o 
  -8  -3   5      187.21      181.91      7.03 o 
  -7  -3   5      698.76      673.27     11.67 o 
  -6  -3   5      156.80      126.76      3.25 o 
  -5  -3   5      959.82      905.35     11.98 o 
  -4  -3   5       48.29       52.25      2.45 o 
  -3  -3   5      989.37      971.12     10.25 o 
  -2  -3   5     1696.94     1700.21     14.74 o 
  -1  -3   5      183.23      206.72      3.17 o 
   0  -3   5      444.73      425.50      5.03 o 
   1  -3   5      103.75      108.12      3.50 o 
   2  -3   5     3518.44     3767.13     53.01 o 
   3  -3   5      800.87      817.65     11.46 o 
   4  -3   5      479.61      483.03      8.33 o 
   5  -3   5      549.60      570.06     10.33 o 
   6  -3   5      847.88      807.48     21.53 o 
   7  -3   5     1961.83     1885.21     57.30 o 
   8  -3   5       39.09       36.24      9.24 o 
   9  -3   5      569.54      655.71     27.93 o 
  10  -3   5      175.28      177.70     16.55 o 
 -11  -2   5       13.06        7.51      4.00 o 
 -10  -2   5        6.62        2.62      3.41 o 
  -9  -2   5       43.05       39.62      3.86 o 
  -8  -2   5      277.42      271.19      6.83 o 
  -7  -2   5      563.34      554.90     10.06 o 
  -6  -2   5      336.61      332.42      6.93 o 
  -5  -2   5      106.71      105.08      3.32 o 
  -4  -2   5        6.96        3.29      1.02 o 
  -3  -2   5      988.47      950.86      9.94 o 
  -2  -2   5     4499.81     5270.24     52.57 o 
  -1  -2   5      408.04      361.32      5.41 o 
   0  -2   5     2905.76     3158.76     35.40 o 
   1  -2   5      298.64      272.06      5.49 o 
   2  -2   5      299.51      278.10      6.95 o 
   3  -2   5      173.75      208.07      5.38 o 
   4  -2   5     3659.94     3856.64     36.19 o 
   5  -2   5       37.98       38.21      1.49 o 
   6  -2   5      383.98      384.80      9.63 o 
   7  -2   5       54.16       50.07      3.73 o 
   8  -2   5      263.58      284.52     12.83 o 
   9  -2   5      503.74      522.52     15.53 o 
  10  -2   5       94.14       85.17      5.46 o 
 -11  -1   5      589.85      604.01     12.24 o 
 -10  -1   5        9.12        5.36      3.38 o 
  -9  -1   5       13.10       10.39      3.18 o 
  -8  -1   5     1471.04     1405.12     20.65 o 
  -7  -1   5      665.60      662.92     13.92 o 
  -6  -1   5     2569.92     2566.31     40.02 o 
  -5  -1   5      382.74      342.07     12.52 o 
  -4  -1   5      520.99      498.41      5.69 o 
  -3  -1   5      460.78      654.99      7.68 o 
  -2  -1   5     3707.80     4035.60     44.49 o 
  -1  -1   5     1967.45     2053.05     19.48 o 
   0  -1   5      237.77      252.90      4.27 o 
   1  -1   5      434.75      456.60     12.85 o 
   2  -1   5     2721.76     2873.29     28.70 o 
   3  -1   5        4.82        9.88      2.04 o 
   4  -1   5     1165.14     1218.70     13.04 o 
   5  -1   5        1.87        6.20      1.20 o 
   6  -1   5     1423.27     1460.76     23.49 o 
   7  -1   5     1765.05     1769.87     33.91 o 
   8  -1   5       42.97       51.09      4.08 o 
   9  -1   5      550.40      557.80     13.43 o 
  10  -1   5      153.64      172.50      8.05 o 
  11  -1   5      321.91      319.13     11.09 o 
 -11   0   5      479.52      476.09     10.51 o 
 -10   0   5       11.96       14.75      7.23 o 
  -9   0   5        3.83        4.65      2.94 o 
  -8   0   5      846.79      809.39     13.19 o 
  -7   0   5       23.34       22.46      2.69 o 
  -6   0   5     2030.48     1993.67     37.95 o 
  -5   0   5        3.85        1.98      1.45 o 
  -4   0   5     4115.68     4534.04     42.29 o 
  -3   0   5      288.73      299.47      4.23 o 
  -2   0   5      624.54      702.17      8.82 o 
  -1   0   5     3955.17     4226.24     38.97 o 
   0   0   5       22.12       14.49      1.31 o 
   1   0   5     8953.50     8960.28    107.09 o 
   2   0   5      235.96      287.59      9.61 o 
   3   0   5      104.21       88.26      2.62 o 
   4   0   5      560.04      568.45      6.78 o 
   5   0   5       62.70       77.53      3.72 o 
   6   0   5     1326.83     1383.34     18.84 o 
   7   0   5       38.04       40.46      2.60 o 
   8   0   5      652.67      677.27     11.82 o 
   9   0   5      118.23      117.45      8.05 o 
  10   0   5      202.66      221.29      6.57 o 
  11   0   5      106.10      104.33      5.07 o 
 -11   1   5      142.05      140.39      6.24 o 
 -10   1   5        0.54       -1.92      3.13 o 
  -9   1   5      237.39      219.30      7.63 o 
  -8   1   5      360.90      381.03      8.79 o 
  -7   1   5      463.21      456.87     13.74 o 
  -6   1   5     1989.94     1798.60     98.06 o 
  -5   1   5       71.27       62.14      2.54 o 
  -4   1   5      680.17      603.81      6.66 o 
  -3   1   5     1307.28     1403.66     15.00 o 
  -2   1   5     2088.82     2145.01     24.31 o 
  -1   1   5     1292.07     1325.53     12.13 o 
   0   1   5     2520.31     2555.90     32.13 o 
   1   1   5     2253.55     2406.98     25.70 o 
   2   1   5      822.37      858.81     17.05 o 
   3   1   5     1460.55     1482.15     23.07 o 
   4   1   5      850.15      918.34     12.96 o 
   5   1   5       98.28      105.64      3.38 o 
   6   1   5      419.26      434.44      7.53 o 
   7   1   5      198.69      208.63      5.82 o 
   8   1   5      940.93      965.11     16.20 o 
   9   1   5       20.62       20.00      4.63 o 
  10   1   5       45.32       51.16      4.29 o 
 -11   2   5      568.60      575.44     12.01 o 
 -10   2   5       95.90      103.95      5.19 o 
  -9   2   5      850.63      855.32     15.76 o 
  -8   2   5        5.52        5.42      2.81 o 
  -7   2   5       36.65       31.74      2.82 o 
  -6   2   5       68.22       72.95      4.07 o 
  -5   2   5     1580.86     1576.09     22.69 o 
  -4   2   5      810.04      789.98      7.83 o 
  -3   2   5       35.74       30.18      1.41 o 
  -2   2   5     2969.85     3007.17     30.62 o 
  -1   2   5       11.15       15.27      1.00 o 
   0   2   5      450.16      420.14      5.87 o 
   1   2   5      448.49      434.22      5.49 o 
   2   2   5      409.70      487.79      5.49 o 
   3   2   5     1303.36     1244.20     16.53 o 
   4   2   5      220.22      252.98      6.11 o 
   5   2   5      891.47      922.14     13.48 o 
   6   2   5      102.40      100.40      4.46 o 
   7   2   5      183.05      192.92      5.28 o 
   8   2   5      346.89      349.56      8.13 o 
   9   2   5      311.23      300.08      8.72 o 
  10   2   5      267.28      253.74      8.90 o 
 -11   3   5      184.86      192.54      7.02 o 
 -10   3   5      355.68      353.90      9.29 o 
  -9   3   5       79.69       80.16      6.69 o 
  -8   3   5      140.33      144.48      7.85 o 
  -7   3   5     1484.88     1414.84     20.06 o 
  -6   3   5      430.09      431.37      8.00 o 
  -5   3   5     1728.90     1752.94     22.07 o 
  -4   3   5      255.62      264.86      4.10 o 
  -3   3   5      999.19      976.81     11.06 o 
  -2   3   5     1879.26     1872.14     18.14 o 
  -1   3   5       98.36      101.98      2.09 o 
   0   3   5     3440.29     3459.24     56.25 o 
   1   3   5      197.43      189.61      3.35 o 
   2   3   5     2898.73     2956.35     27.76 o 
   3   3   5     1144.33     1157.81     13.87 o 
   4   3   5      978.77     1011.44     24.06 o 
   5   3   5     2049.29     2005.19     26.87 o 
   6   3   5       66.91       62.25      3.37 o 
   7   3   5      138.79      155.36      5.11 o 
   8   3   5       81.95       72.33      4.47 o 
   9   3   5      294.78      307.14     12.54 o 
  10   3   5      156.05      153.73      7.33 o 
 -11   4   5        0.94        6.03      4.12 o 
 -10   4   5       97.87       94.34      5.55 o 
  -9   4   5      392.41      385.34     14.77 o 
  -8   4   5       67.87       72.77      4.04 o 
  -7   4   5     1288.61     1332.62     19.27 o 
  -6   4   5       52.14       60.11      3.37 o 
  -5   4   5      657.91      662.68     10.23 o 
  -4   4   5      160.57      170.20      3.87 o 
  -3   4   5     3041.24     3285.02     33.65 o 
  -2   4   5      114.42       99.35      3.39 o 
  -1   4   5      852.70      850.37      9.12 o 
   0   4   5     4524.02     4700.33     38.29 o 
   1   4   5      472.97      500.66      6.54 o 
   2   4   5     2352.75     2409.37     27.80 o 
   3   4   5       10.77       13.41      1.67 o 
   4   4   5      580.04      624.64     11.43 o 
   5   4   5      702.09      693.82     11.33 o 
   6   4   5      386.58      364.30      7.58 o 
   7   4   5     1201.37     1183.71     17.82 o 
   8   4   5        1.58        3.09      3.35 o 
   9   4   5      339.50      323.64     10.20 o 
  10   4   5       43.33       43.67      7.62 o 
 -11   5   5       73.63       68.37      8.77 o 
 -10   5   5      572.16      553.74     12.33 o 
  -9   5   5       31.65       36.00      4.17 o 
  -8   5   5      238.81      229.66      6.49 o 
  -7   5   5       46.73       42.94      3.40 o 
  -6   5   5      310.18      275.00      6.49 o 
  -5   5   5     1608.94     1606.04     19.44 o 
  -4   5   5       33.55       27.45      2.77 o 
  -3   5   5      864.28      841.39     10.14 o 
  -2   5   5      185.27      194.59      3.23 o 
  -1   5   5       35.96       49.80      2.86 o 
   0   5   5      157.59      147.64      2.83 o 
   1   5   5      220.17      216.68      3.67 o 
   2   5   5     1722.07     1763.92     21.20 o 
   3   5   5      342.29      377.47      6.58 o 
   4   5   5      150.14      141.01      3.61 o 
   5   5   5      558.89      586.31     10.34 o 
   6   5   5      536.66      544.46     10.13 o 
   7   5   5      346.23      336.72      8.81 o 
   8   5   5        3.35       -3.83      3.83 o 
   9   5   5      184.17      197.71     12.91 o 
 -11   6   5        3.83        3.97      5.01 o 
 -10   6   5       36.94       34.00      4.60 o 
  -9   6   5       70.64       73.44      5.21 o 
  -8   6   5      164.49      152.52      5.78 o 
  -7   6   5       35.98       29.08      3.47 o 
  -6   6   5       14.81       18.15      3.35 o 
  -5   6   5     1551.97     1556.98     19.14 o 
  -4   6   5      586.18      569.95      8.61 o 
  -3   6   5      797.54      734.86      9.32 o 
  -2   6   5     1406.66     1550.71     18.53 o 
  -1   6   5     2342.94     2372.14     27.16 o 
   0   6   5        1.84        2.26      0.82 o 
   1   6   5      309.36      324.31      5.62 o 
   2   6   5      969.93      948.68     10.51 o 
   3   6   5     2902.13     2816.30     32.75 o 
   4   6   5      284.74      288.28      5.60 o 
   5   6   5      309.77      303.09      7.35 o 
   6   6   5       67.42       81.67      4.57 o 
   7   6   5        1.24        2.05      3.66 o 
   8   6   5      448.16      408.99     14.29 o 
   9   6   5      529.21      519.62     14.47 o 
 -10   7   5       88.56      100.71      8.97 o 
  -9   7   5      336.61      361.27      8.89 o 
  -8   7   5       15.88       21.64      3.73 o 
  -7   7   5      182.97      170.87      6.08 o 
  -6   7   5      380.63      358.34      8.11 o 
  -5   7   5       24.54       22.34      2.45 o 
  -4   7   5     1740.45     1731.96     21.30 o 
  -3   7   5      172.12      189.14      4.78 o 
  -2   7   5       22.55       34.00      2.52 o 
  -1   7   5      385.92      374.71      6.01 o 
   0   7   5        5.85        5.81      2.18 o 
   1   7   5      554.92      553.37      7.83 o 
   2   7   5     1271.86     1311.50     15.22 o 
   3   7   5     1791.17     1718.70     21.33 o 
   4   7   5      194.46      207.54      5.07 o 
   5   7   5       66.39       66.78      4.26 o 
   6   7   5      303.64      282.30      8.54 o 
   7   7   5      220.74      224.69      8.25 o 
   8   7   5      385.02      383.44     11.71 o 
   9   7   5       77.38       88.35      6.74 o 
 -10   8   5        6.64        7.21      5.49 o 
  -9   8   5      245.95      231.18      8.69 o 
  -8   8   5      178.01      166.15      6.58 o 
  -7   8   5      113.23      118.85      5.90 o 
  -6   8   5      131.16      135.03      5.65 o 
  -5   8   5      432.09      411.25      7.34 o 
  -4   8   5      261.07      259.58      5.74 o 
  -3   8   5        8.99        8.11      2.37 o 
  -2   8   5      319.73      315.85      5.77 o 
  -1   8   5      362.13      359.88      6.07 o 
   0   8   5      480.39      473.51      9.10 o 
   1   8   5      193.04      184.98      4.48 o 
   2   8   5        3.25        3.21      2.51 o 
   3   8   5      546.68      520.21      9.30 o 
   4   8   5       62.08       74.74      3.68 o 
   5   8   5      531.72      551.99     10.08 o 
   6   8   5       14.32       13.30      4.42 o 
   7   8   5       19.03       15.39      4.85 o 
   8   8   5       70.68       87.77      7.99 o 
  -9   9   5      120.08      116.97      6.41 o 
  -8   9   5        0.40        2.36      3.94 o 
  -7   9   5     1006.94      949.95     16.26 o 
  -6   9   5      146.46      136.09      6.04 o 
  -5   9   5       67.12       66.12      4.48 o 
  -4   9   5      711.51      696.89     10.80 o 
  -3   9   5      347.62      351.70      9.18 o 
  -2   9   5     1129.00     1142.37     14.12 o 
  -1   9   5       36.34       34.55      3.42 o 
   0   9   5      162.78      156.15      5.37 o 
   1   9   5      299.50      304.66      7.39 o 
   2   9   5      296.68      295.21      6.62 o 
   3   9   5      151.31      160.89      4.55 o 
   4   9   5       18.69       18.69      3.05 o 
   5   9   5      410.44      417.79      9.37 o 
   6   9   5       15.65       23.84      5.05 o 
   7   9   5      278.78      288.35     13.31 o 
  -9  10   5        3.33       -0.27      5.19 o 
  -8  10   5       36.38       26.01      4.80 o 
  -7  10   5      313.97      297.92      8.95 o 
  -6  10   5        0.52       -3.14      3.59 o 
  -5  10   5      292.24      285.53      9.27 o 
  -4  10   5       62.57       61.96      3.89 o 
  -3  10   5      356.17      352.79      7.48 o 
  -2  10   5      186.11      185.99      7.26 o 
  -1  10   5       20.27       24.05      3.55 o 
   0  10   5      476.20      461.63     11.11 o 
   1  10   5        7.23        2.92      3.09 o 
   2  10   5      242.64      214.51      8.08 o 
   3  10   5      134.11      150.24      4.77 o 
   4  10   5       71.58       74.91      4.33 o 
   5  10   5      222.71      218.29      6.56 o 
   6  10   5        3.68        9.98      5.10 o 
   7  10   5       24.66       25.59      6.81 o 
  -8  11   5       99.67       92.59      8.19 o 
  -7  11   5       54.79       53.90      5.44 o 
  -6  11   5      191.71      196.73     11.81 o 
  -5  11   5      171.34      176.48      7.09 o 
  -4  11   5       63.17       51.03      3.99 o 
  -3  11   5      132.56      151.56      6.19 o 
  -2  11   5        1.61        2.71      6.76 o 
  -1  11   5      104.38      117.03      6.77 o 
   0  11   5      243.92      264.17      9.86 o 
   1  11   5      168.85      187.27      6.73 o 
   2  11   5      151.05      148.57      8.63 o 
   3  11   5        3.33        2.34      3.39 o 
   4  11   5      202.48      214.85      8.09 o 
   5  11   5       27.06       18.78      3.97 o 
   6  11   5      120.75      111.42     11.61 o 
  -7  12   5       14.38       14.07      6.62 o 
  -6  12   5      270.51      291.78      9.22 o 
  -5  12   5      178.71      173.16      6.96 o 
  -4  12   5      122.26      114.47      5.86 o 
  -3  12   5      422.26      429.49     11.91 o 
  -2  12   5        2.07       -0.24      4.22 o 
  -1  12   5      909.64      918.06     16.08 o 
   0  12   5      136.52      142.39      8.86 o 
   1  12   5      401.15      401.04      9.81 o 
   2  12   5      101.50       92.57      6.77 o 
   3  12   5        1.14       -0.55      3.97 o 
   4  12   5      457.57      441.60     14.24 o 
   5  12   5       16.87       26.95      6.17 o 
  -6  13   5        8.66        1.75      6.55 o 
  -5  13   5        0.61       -3.36      4.46 o 
  -4  13   5      105.07      105.48      7.54 o 
  -3  13   5      314.84      312.91     18.31 o 
  -2  13   5      206.73      185.74      8.65 o 
  -1  13   5       22.35       25.66      6.82 o 
   0  13   5        2.72        5.38      5.25 o 
   1  13   5        6.76        3.11      4.23 o 
   2  13   5       74.99       80.71      6.97 o 
   3  13   5        5.05        7.07      5.11 o 
  -4  14   5       71.57       96.12      9.54 o 
  -3  14   5       46.00       57.13      8.91 o 
  -2  14   5      694.10      675.21     24.52 o 
  -1  14   5        9.87        9.46      9.57 o 
   0  14   5       17.03       17.63      7.96 o 
   1  14   5      104.00      115.33      9.67 o 
  -3 -14   6       50.60       62.97     17.50 o 
  -2 -14   6      209.13      241.07     11.13 o 
  -1 -14   6       39.22       48.57      9.43 o 
   0 -14   6       84.59       98.19     10.66 o 
   1 -14   6       25.51       17.26      7.27 o 
   2 -14   6       13.22       14.71      6.65 o 
   3 -14   6      445.28      486.40     11.74 o 
  -5 -13   6       21.03       32.90      8.95 o 
  -4 -13   6       53.38       56.01      7.75 o 
  -3 -13   6      227.13      240.48     21.93 o 
  -2 -13   6       18.56       12.91      6.49 o 
  -1 -13   6        0.54        3.44      7.30 o 
   0 -13   6      135.08      147.30     11.88 o 
   1 -13   6       14.28        9.24      6.56 o 
   2 -13   6       29.43       33.00      5.04 o 
   3 -13   6       19.93       19.33      3.83 o 
   4 -13   6      162.21      193.80     12.08 o 
   5 -13   6      137.52      128.75     16.73 o 
  -6 -12   6      133.73      150.02     11.74 o 
  -5 -12   6      132.68      144.33      9.52 o 
  -4 -12   6       92.73       84.91      7.82 o 
  -3 -12   6      441.31      451.60     11.94 o 
  -2 -12   6       23.62       23.78      4.70 o 
  -1 -12   6      393.38      414.77     13.14 o 
   0 -12   6       42.95       45.61      7.96 o 
   1 -12   6        3.67        5.49      4.72 o 
   2 -12   6      318.22      336.69      8.55 o 
   3 -12   6       10.47       12.59      3.44 o 
   4 -12   6      225.59      225.45     12.21 o 
   5 -12   6        4.99        8.24      5.25 o 
   6 -12   6       88.15       89.75      8.39 o 
  -7 -11   6        0.98       -5.75      5.75 o 
  -6 -11   6       50.68       54.04     14.36 o 
  -5 -11   6      100.28       95.27      8.00 o 
  -4 -11   6       29.38       37.65      6.20 o 
  -3 -11   6      490.56      514.70     18.36 o 
  -2 -11   6        1.29       -1.79      3.66 o 
  -1 -11   6      348.84      354.58     11.94 o 
   0 -11   6       15.93       23.61      6.40 o 
   1 -11   6      335.12      339.05     10.97 o 
   2 -11   6      569.04      562.75     10.79 o 
   3 -11   6       71.12       73.23      4.31 o 
   4 -11   6      432.03      448.41     11.96 o 
   5 -11   6       10.14       13.89      5.11 o 
   6 -11   6      675.84      686.33     16.05 o 
   7 -11   6       26.63       38.18      6.71 o 
  -8 -10   6       16.25       12.99      6.67 o 
  -7 -10   6       12.95       15.99      3.95 o 
  -6 -10   6       39.51       39.26      5.08 o 
  -5 -10   6       10.87        8.40      5.05 o 
  -4 -10   6       91.35       95.59      7.43 o 
  -3 -10   6      514.98      489.02     20.49 o 
  -2 -10   6        2.96        2.22      3.50 o 
  -1 -10   6      847.36      840.51     16.10 o 
   0 -10   6        7.70       12.06      3.15 o 
   1 -10   6       88.07       90.07      5.83 o 
   2 -10   6      502.46      483.67     14.72 o 
   3 -10   6      356.21      354.86      7.68 o 
   4 -10   6      716.49      727.16     15.25 o 
   5 -10   6      119.68      103.16      6.47 o 
   6 -10   6      245.61      258.55      9.05 o 
   7 -10   6       53.57       69.64      6.04 o 
   8 -10   6       88.10       86.34      8.48 o 
  -8  -9   6        1.71        2.08      5.04 o 
  -7  -9   6        2.41        4.06      3.53 o 
  -6  -9   6      606.01      583.73     11.41 o 
  -5  -9   6        3.77        9.94      3.53 o 
  -4  -9   6      753.87      742.09     18.37 o 
  -3  -9   6        5.07        7.02      3.49 o 
  -2  -9   6      359.06      360.28     16.31 o 
  -1  -9   6      286.65      295.65      7.02 o 
   0  -9   6      113.91      111.98      4.24 o 
   1  -9   6      413.92      411.90      8.47 o 
   2  -9   6       13.61       15.97      2.92 o 
   3  -9   6     1329.35     1252.59     18.05 o 
   4  -9   6       87.01       76.45      5.40 o 
   5  -9   6      432.21      403.52     10.59 o 
   6  -9   6      191.33      219.75      8.09 o 
   7  -9   6       29.19       35.89      4.82 o 
   8  -9   6      141.78      146.94      6.70 o 
  -9  -8   6      159.72      174.40     10.55 o 
  -8  -8   6        9.32        4.04      4.70 o 
  -7  -8   6        3.85        6.32      3.14 o 
  -6  -8   6      461.17      440.15      9.43 o 
  -5  -8   6        2.21        3.06      3.00 o 
  -4  -8   6       12.26       14.56      3.16 o 
  -3  -8   6      328.01      336.39      7.51 o 
  -2  -8   6       89.80       95.38      5.05 o 
  -1  -8   6     1156.23     1142.40     13.76 o 
   0  -8   6       15.94       16.36      2.40 o 
   1  -8   6      971.77      957.14     14.70 o 
   2  -8   6        8.95       17.22      2.70 o 
   3  -8   6      362.65      383.43      7.28 o 
   4  -8   6      142.18      126.45      8.28 o 
   5  -8   6      753.13      784.77     15.31 o 
   6  -8   6      275.01      247.93      8.02 o 
   7  -8   6      562.52      566.79     12.63 o 
   8  -8   6      287.04      285.83      8.91 o 
   9  -8   6       81.36       89.03      8.95 o 
 -10  -7   6       13.40       16.51      6.29 o 
  -9  -7   6       16.86       14.69      5.12 o 
  -8  -7   6        0.32       -3.42      4.16 o 
  -7  -7   6      327.22      320.96      7.39 o 
  -6  -7   6      150.38      139.65      6.14 o 
  -5  -7   6      405.56      363.97      8.05 o 
  -4  -7   6     1590.01     1517.87     21.58 o 
  -3  -7   6       63.85       71.11      3.40 o 
  -2  -7   6      170.48      163.35      4.96 o 
  -1  -7   6     1891.58     1883.30     20.67 o 
   0  -7   6     1203.79     1182.72     13.80 o 
   1  -7   6       77.37       88.07      3.27 o 
   2  -7   6      385.47      361.81      7.99 o 
   3  -7   6      226.49      248.70      5.29 o 
   4  -7   6      327.02      255.35      8.14 o 
   5  -7   6      344.14      361.19      9.02 o 
   6  -7   6      142.92      148.09      6.30 o 
   7  -7   6      612.64      605.28     12.69 o 
   8  -7   6      331.99      334.90      9.03 o 
   9  -7   6        5.57       -0.85      3.92 o 
 -10  -6   6      635.41      620.70     17.47 o 
  -9  -6   6        5.86       11.14      4.68 o 
  -8  -6   6      180.89      197.92      7.97 o 
  -7  -6   6      125.76      108.78      5.55 o 
  -6  -6   6        3.11       -0.79      2.59 o 
  -5  -6   6      117.78      136.17      5.01 o 
  -4  -6   6       23.00       25.78      2.66 o 
  -3  -6   6     1278.93     1276.57     16.19 o 
  -2  -6   6      221.40      218.99      3.77 o 
  -1  -6   6       15.97       19.15      1.86 o 
   0  -6   6      715.79      782.10      9.70 o 
   1  -6   6       50.73       44.54      3.74 o 
   2  -6   6      881.64      769.77     11.63 o 
   3  -6   6      727.03      694.04     13.05 o 
   4  -6   6      138.55      133.10      4.53 o 
   5  -6   6      107.02      124.76      4.45 o 
   6  -6   6       73.19       66.11      4.30 o 
   7  -6   6      401.59      396.10      9.29 o 
   8  -6   6       32.83       32.12      3.98 o 
   9  -6   6      168.14      175.08      6.68 o 
  10  -6   6      425.05      441.66      9.24 o 
 -10  -5   6      214.94      212.11      9.09 o 
  -9  -5   6        0.13       -0.74      4.13 o 
  -8  -5   6      387.59      407.83     10.76 o 
  -7  -5   6        4.57        4.97      3.47 o 
  -6  -5   6      491.82      461.70      8.67 o 
  -5  -5   6      467.88      457.73      8.54 o 
  -4  -5   6      341.49      326.65      6.07 o 
  -3  -5   6      867.94      833.78     11.27 o 
  -2  -5   6      335.00      353.72      5.41 o 
  -1  -5   6      152.53      132.64      2.80 o 
   0  -5   6      822.62      836.31      9.98 o 
   1  -5   6      800.19      808.50     10.63 o 
   2  -5   6      731.67      686.36      9.26 o 
   3  -5   6        2.51       -1.52      2.29 o 
   4  -5   6     2306.98     2257.08     34.25 o 
   5  -5   6       87.95       92.05      9.68 o 
   6  -5   6      289.91      294.41     15.99 o 
   7  -5   6      448.40      463.57      9.65 o 
   8  -5   6      105.57      116.03      5.07 o 
   9  -5   6      178.63      163.64      5.89 o 
  10  -5   6        7.06        7.49      3.45 o 
 -11  -4   6       17.71       23.83      6.36 o 
 -10  -4   6      480.40      452.18     12.08 o 
  -9  -4   6       26.44       29.59      4.14 o 
  -8  -4   6      823.76      796.00     14.06 o 
  -7  -4   6        0.23        4.60      2.93 o 
  -6  -4   6      433.69      415.42      7.48 o 
  -5  -4   6      484.18      461.38     10.16 o 
  -4  -4   6      703.85      699.34      9.07 o 
  -3  -4   6      474.65      500.55      6.73 o 
  -2  -4   6      338.94      356.45      6.72 o 
  -1  -4   6     1537.27     1503.59     15.02 o 
   0  -4   6       38.28       34.40      1.71 o 
   1  -4   6     1356.90     1338.88     12.51 o 
   2  -4   6       53.86       48.27      2.74 o 
   4  -4   6      644.85      572.72     82.94 o 
   5  -4   6       10.10       15.22      3.13 o 
   6  -4   6      199.14      186.85      6.96 o 
   7  -4   6       13.10       19.01      3.49 o 
   8  -4   6      856.40      872.00     19.25 o 
   9  -4   6       71.63       74.81      5.06 o 
  10  -4   6       50.09       48.73      3.71 o 
 -11  -3   6        5.68        2.80      5.50 o 
 -10  -3   6       74.42       73.47      6.18 o 
  -9  -3   6      717.64      707.09     13.15 o 
  -8  -3   6      364.99      358.07      8.40 o 
  -7  -3   6      167.57      174.30      5.84 o 
  -6  -3   6      511.83      506.87      7.96 o 
  -5  -3   6        0.96        4.25      2.76 o 
  -4  -3   6      852.06      844.47     11.06 o 
  -3  -3   6      863.76      969.45     10.42 o 
  -2  -3   6     3069.71     3290.08     27.51 o 
  -1  -3   6     2145.60     2148.25     20.75 o 
   0  -3   6      337.18      345.50      5.24 o 
   1  -3   6      660.83      625.44     15.36 o 
   2  -3   6        3.36        4.60      1.40 o 
   3  -3   6      146.38       72.94      4.67 o 
   5  -3   6     1651.55     1664.29     32.18 o 
   6  -3   6     2547.43     2486.08     46.47 o 
   7  -3   6        0.20       -0.23      2.90 o 
   8  -3   6       66.26       73.88      4.65 o 
   9  -3   6        3.12        5.37      3.39 o 
  10  -3   6      437.37      481.30     13.29 o 
 -11  -2   6      135.87      140.30      6.70 o 
 -10  -2   6       19.31       25.82      4.11 o 
  -9  -2   6      461.54      426.71      9.44 o 
  -8  -2   6       57.40       55.72      3.94 o 
  -7  -2   6      360.28      349.58     10.23 o 
  -6  -2   6      196.05      186.92      4.20 o 
  -5  -2   6        3.53        4.06      1.69 o 
  -4  -2   6      422.54      368.59      5.37 o 
  -3  -2   6     3069.07     3308.96     31.50 o 
  -2  -2   6     9803.11    10437.12    116.53 o 
  -1  -2   6      179.38      242.87      3.47 o 
   0  -2   6     1110.18     1142.07     13.65 o 
   1  -2   6     2828.93     2852.28     41.33 o 
   2  -2   6        1.89        7.68      1.17 o 
   4  -2   6      203.48      203.73      5.10 o 
   5  -2   6     1183.65     1256.08     19.78 o 
   6  -2   6       71.60       70.63      3.29 o 
   7  -2   6     1120.45     1165.97     18.64 o 
   8  -2   6     1432.31     1422.54     22.39 o 
   9  -2   6       14.40       20.06      2.88 o 
  10  -2   6      482.30      485.86     15.20 o 
 -11  -1   6      430.85      434.74     10.40 o 
 -10  -1   6        2.05        0.96      3.43 o 
  -9  -1   6      547.74      547.96     10.90 o 
  -8  -1   6        1.39        4.42      2.76 o 
  -7  -1   6     1168.79     1118.50     17.05 o 
  -6  -1   6     1015.52     1018.91     13.07 o 
  -5  -1   6     2124.62     2123.58     24.94 o 
  -4  -1   6     1797.52     1842.63     21.56 o 
  -3  -1   6      517.17      647.85      7.84 o 
  -2  -1   6     3846.37     4182.32     36.33 o 
  -1  -1   6       20.59       16.10      1.22 o 
   0  -1   6     2983.54     3207.49     35.65 o 
   1  -1   6     1388.39     1442.52     18.74 o 
   2  -1   6       58.95       43.62      1.99 o 
   3  -1   6      340.34      356.62      7.65 o 
   4  -1   6       17.93       17.42      1.68 o 
   5  -1   6     1392.87     1397.06     21.71 o 
   6  -1   6      173.99      176.76      4.97 o 
   7  -1   6      110.62      120.98      4.44 o 
   8  -1   6      336.75      319.24      7.22 o 
   9  -1   6       32.08       29.57      3.11 o 
  10  -1   6      491.31      499.58     11.01 o 
 -11   0   6        7.73       11.88      4.03 o 
 -10   0   6        5.60        3.47      3.57 o 
  -9   0   6      194.81      178.04      6.16 o 
  -8   0   6       80.90       81.54      4.36 o 
  -7   0   6      409.09      414.97      8.27 o 
  -6   0   6       13.93       15.11      2.82 o 
  -5   0   6      157.37      158.75      4.45 o 
  -4   0   6        6.40        8.26      1.50 o 
  -3   0   6        8.77       11.32      1.33 o 
  -2   0   6     2454.50     2629.27     24.93 o 
  -1   0   6      667.80      791.49      9.07 o 
   0   0   6     2200.53     2226.02     22.92 o 
   1   0   6      220.33      254.73      4.15 o 
   2   0   6     1498.31     1426.51     16.08 o 
   3   0   6     1768.77     1774.18     27.26 o 
   4   0   6      608.78      645.11     11.45 o 
   5   0   6     2349.50     2366.05     30.80 o 
   6   0   6      704.95      712.55     12.45 o 
   7   0   6      899.93      941.75     15.79 o 
   8   0   6      168.47      182.53      5.65 o 
   9   0   6      676.08      647.32     12.18 o 
  10   0   6      121.43      126.90      5.93 o 
 -11   1   6       24.51       31.62      4.46 o 
 -10   1   6      462.32      487.08     10.39 o 
  -9   1   6      619.39      599.44     11.29 o 
  -8   1   6      263.32      250.11      9.21 o 
  -7   1   6       26.88       26.75      3.23 o 
  -6   1   6     1017.85      991.15     14.67 o 
  -5   1   6     2932.46     2856.63     32.56 o 
  -4   1   6      359.65      348.01      5.70 o 
  -3   1   6     3193.17     3301.34     33.67 o 
  -2   1   6      108.03       86.61      2.60 o 
  -1   1   6      832.86      818.56      8.66 o 
   0   1   6     1066.96     1122.33     13.39 o 
   1   1   6      376.86      404.78      5.28 o 
   2   1   6      881.42      881.58      9.05 o 
   3   1   6      835.16      836.52     20.65 o 
   4   1   6     1151.16     1124.68     18.52 o 
   5   1   6     1279.75     1266.21     17.65 o 
   6   1   6      272.62      282.08      7.19 o 
   7   1   6     1225.41     1219.67     19.88 o 
   8   1   6        0.82       -1.63      3.34 o 
   9   1   6      557.39      548.73     12.36 o 
  10   1   6      261.76      266.88      8.38 o 
 -11   2   6       76.66       74.67      5.28 o 
 -10   2   6       22.28       25.78      3.94 o 
  -9   2   6      170.75      174.49      6.62 o 
  -8   2   6      816.17      816.53     15.14 o 
  -7   2   6      712.40      672.76     12.81 o 
  -6   2   6       48.58       57.30      3.28 o 
  -5   2   6      593.84      615.44      8.63 o 
  -4   2   6      796.76      809.92     10.73 o 
  -3   2   6      397.95      418.48      5.79 o 
  -2   2   6        2.53        1.93      1.03 o 
  -1   2   6     1356.03     1425.66     14.19 o 
   0   2   6      434.74      447.68      5.85 o 
   1   2   6      147.56      136.96      2.97 o 
   2   2   6      363.20      357.65      8.17 o 
   3   2   6        2.19        1.15      0.68 o 
   4   2   6     1071.14      965.19     70.26 o 
   5   2   6      195.40      193.61      4.96 o 
   6   2   6      413.83      403.93      7.66 o 
   7   2   6      407.93      400.08      8.93 o 
   8   2   6        5.62        5.63      3.12 o 
   9   2   6      325.70      334.04      9.59 o 
  10   2   6        5.00        6.59      4.24 o 
 -11   3   6      318.31      309.92      8.64 o 
 -10   3   6        4.52        0.23      5.37 o 
  -9   3   6       58.39       57.74      4.66 o 
  -8   3   6      259.51      245.40      7.28 o 
  -7   3   6      131.51      124.03      4.70 o 
  -6   3   6      566.79      578.85      9.98 o 
  -5   3   6        4.47        7.41      2.25 o 
  -4   3   6      299.96      310.15      5.00 o 
  -3   3   6      550.52      511.90      6.25 o 
  -2   3   6        2.67        2.55      0.99 o 
  -1   3   6     2997.72     3027.35     38.46 o 
   0   3   6       94.47       84.36      2.14 o 
   1   3   6      484.90      462.69      6.12 o 
   2   3   6      554.71      547.72      7.82 o 
   3   3   6     1690.41     1679.38     17.87 o 
   4   3   6       60.77       73.75      3.36 o 
   5   3   6       10.29       23.86      2.95 o 
   6   3   6      603.32      613.62     10.57 o 
   7   3   6      159.04      158.84     11.25 o 
   8   3   6      510.29      512.76     11.15 o 
   9   3   6       22.77       19.44      6.11 o 
  10   3   6        2.78        7.28      4.44 o 
 -11   4   6      357.89      363.96     11.72 o 
 -10   4   6       22.62       19.72      4.33 o 
  -9   4   6      441.69      435.16     10.51 o 
  -8   4   6      141.92      125.33      6.32 o 
  -7   4   6      372.79      369.89      7.85 o 
  -6   4   6     2048.36     2030.77     27.77 o 
  -5   4   6      159.54      149.18      4.81 o 
  -4   4   6      550.50      533.32     10.89 o 
  -3   4   6       16.66       21.91      1.82 o 
  -2   4   6       18.37       12.96      1.23 o 
  -1   4   6     1408.98     1450.38     25.44 o 
   0   4   6     1926.39     1944.20     18.84 o 
   1   4   6     1989.85     1989.27     21.16 o 
   2   4   6      140.10      139.20      3.73 o 
   3   4   6      515.18      523.29      7.77 o 
   4   4   6      490.45      521.88      9.22 o 
   5   4   6       69.75       76.59      3.83 o 
   6   4   6      431.14      394.23      8.20 o 
   7   4   6      216.22      211.29      6.32 o 
   8   4   6      482.41      477.55     12.52 o 
   9   4   6        1.21        9.59      4.56 o 
 -11   5   6      321.21      308.61     11.05 o 
 -10   5   6       47.57       52.34      5.11 o 
  -9   5   6      379.28      379.31      9.87 o 
  -8   5   6       85.44       74.94      4.45 o 
  -7   5   6      672.67      664.38     20.49 o 
  -6   5   6      183.19      177.47      5.58 o 
  -5   5   6      402.51      417.33      7.00 o 
  -4   5   6      947.57      917.17     12.31 o 
  -3   5   6       83.05       78.61      2.81 o 
  -2   5   6      607.77      562.04      7.58 o 
  -1   5   6        9.73        7.68      1.44 o 
   0   5   6      476.79      452.76      5.41 o 
   1   5   6     1321.73     1332.84     15.02 o 
   2   5   6       73.96       63.11      2.82 o 
   3   5   6       42.40       58.75      2.81 o 
   4   5   6       46.52       56.74      2.66 o 
   5   5   6     1067.01     1134.69     17.21 o 
   6   5   6      181.53      183.21      5.95 o 
   7   5   6       87.09       86.58      4.81 o 
   8   5   6      168.45      173.63      8.31 o 
   9   5   6       90.20       97.62      7.14 o 
 -11   6   6       11.09       13.81      5.46 o 
 -10   6   6      179.37      188.13      7.95 o 
  -9   6   6      139.04      144.84      9.79 o 
  -8   6   6        1.24        4.88      3.36 o 
  -7   6   6      399.97      410.23      8.96 o 
  -6   6   6        1.45        1.30      2.73 o 
  -5   6   6      710.91      678.85     10.00 o 
  -4   6   6     1082.26     1093.95     14.47 o 
  -3   6   6     1228.46     1186.65     13.89 o 
  -2   6   6     1486.92     1504.33     16.98 o 
  -1   6   6        5.28        9.12      1.54 o 
   0   6   6      652.05      624.52      8.35 o 
   1   6   6      119.02      117.08      3.13 o 
   2   6   6     6751.91     6882.10     76.40 o 
   3   6   6     1243.99     1325.03     16.96 o 
   4   6   6        2.43        3.82      2.03 o 
   5   6   6      469.63      502.40      9.94 o 
   6   6   6        6.73        9.46      3.24 o 
   7   6   6      611.37      627.13     13.58 o 
   8   6   6      113.53      113.79      7.47 o 
   9   6   6      647.85      688.02     22.22 o 
 -10   7   6      367.30      378.27     10.84 o 
  -9   7   6      581.76      604.91     13.53 o 
  -8   7   6       43.48       39.93      4.30 o 
  -7   7   6     1597.84     1510.07     22.61 o 
  -6   7   6      100.04       99.10      5.00 o 
  -5   7   6      807.80      766.09     11.14 o 
  -4   7   6       62.91       59.70      3.20 o 
  -3   7   6      392.23      365.49      6.85 o 
  -2   7   6     1057.36     1007.87     12.39 o 
  -1   7   6      349.37      340.78      5.83 o 
   0   7   6     1495.02     1510.79     17.27 o 
   1   7   6       16.40       22.76      2.06 o 
   2   7   6       27.20       23.29      2.25 o 
   3   7   6        3.39        3.42      2.26 o 
   4   7   6       67.91       66.24      3.40 o 
   5   7   6      396.02      405.56      9.11 o 
   6   7   6        1.26       -2.78      3.76 o 
   7   7   6      251.33      266.48      8.97 o 
   8   7   6       74.80       80.41      7.57 o 
 -10   8   6        7.25        3.97      5.53 o 
  -9   8   6        6.63        3.29      4.09 o 
  -8   8   6      441.26      465.67     10.55 o 
  -7   8   6      194.96      200.41      6.86 o 
  -6   8   6        8.02       11.16      2.13 o 
  -5   8   6       21.51       24.13      2.79 o 
  -4   8   6      131.24      124.70      4.41 o 
  -3   8   6      475.82      487.56      8.46 o 
  -2   8   6      603.93      574.48     12.49 o 
  -1   8   6     1185.31     1115.20     16.96 o 
   0   8   6      481.46      473.96      9.27 o 
   1   8   6      206.62      223.31      5.06 o 
   2   8   6      705.93      686.34      9.54 o 
   3   8   6       67.99       73.59      4.22 o 
   4   8   6     1203.42     1172.59     16.03 o 
   5   8   6       58.43       59.64      3.25 o 
   6   8   6      203.62      205.55      8.29 o 
   7   8   6      234.25      234.94      8.98 o 
   8   8   6       80.75       90.42      7.06 o 
  -9   9   6        4.74        6.19      4.90 o 
  -8   9   6       61.55       66.28      5.42 o 
  -7   9   6        2.59        6.79      3.95 o 
  -6   9   6      449.06      440.76      7.79 o 
  -5   9   6      258.29      267.91      9.80 o 
  -4   9   6      215.06      203.34      6.54 o 
  -3   9   6       36.88       36.70      3.26 o 
  -2   9   6       86.75       72.79      4.32 o 
  -1   9   6      992.36      909.45     14.84 o 
   0   9   6       22.36       24.22      3.35 o 
   1   9   6      222.09      225.48      7.63 o 
   2   9   6      467.83      468.94      7.73 o 
   3   9   6        1.95        0.00      2.75 o 
   4   9   6      414.36      453.06      8.62 o 
   5   9   6        7.03        8.94      2.90 o 
   6   9   6      334.86      355.15     11.20 o 
   7   9   6        2.42        8.53      5.24 o 
  -9  10   6       37.30       50.69     10.53 o 
  -8  10   6      383.12      393.17     16.08 o 
  -7  10   6       49.84       42.20      5.07 o 
  -6  10   6      294.41      290.51      6.39 o 
  -5  10   6       36.97       41.88      3.66 o 
  -4  10   6      495.03      500.03     16.71 o 
  -3  10   6       76.11       79.49      4.27 o 
  -2  10   6       40.44       46.16      4.91 o 
  -1  10   6      212.14      195.58      6.40 o 
   0  10   6        4.87        0.41      3.11 o 
   1  10   6      412.66      415.32     10.58 o 
   2  10   6      318.33      333.72      8.12 o 
   3  10   6      201.35      216.40      6.31 o 
   4  10   6      104.45      115.45      5.07 o 
   5  10   6        4.55        2.52      3.25 o 
   6  10   6      562.58      613.34     28.19 o 
  -8  11   6       75.23       70.67      7.89 o 
  -7  11   6       23.11       20.09      4.89 o 
  -6  11   6       38.70       46.89      3.28 o 
  -5  11   6        4.40        2.03      3.14 o 
  -4  11   6      199.30      194.69      8.53 o 
  -3  11   6       77.34       79.06      7.78 o 
  -2  11   6      162.92      176.87      7.94 o 
  -1  11   6      116.25      120.90      7.14 o 
   0  11   6        5.04        0.18      3.55 o 
   1  11   6      155.39      146.85      7.59 o 
   2  11   6        9.81        9.21      3.96 o 
   3  11   6      181.31      176.06      6.79 o 
   4  11   6       38.03       44.48     15.92 o 
   5  11   6       22.42       17.43      3.86 o 
  -7  12   6      107.88      124.44     12.39 o 
  -6  12   6       84.09       76.67      7.12 o 
  -5  12   6       89.12       93.42      5.09 o 
  -4  12   6       34.60       28.09      6.68 o 
  -3  12   6        1.33       -2.77      5.03 o 
  -2  12   6      310.11      314.66     10.39 o 
  -1  12   6       45.81       44.86      6.05 o 
   0  12   6      122.13      138.82      6.56 o 
   1  12   6        3.53        8.71      4.96 o 
   2  12   6       43.42       40.15      5.23 o 
   3  12   6      154.64      147.89      8.31 o 
   4  12   6        0.04       -5.89      6.11 o 
  -5  13   6      183.80      196.80     11.09 o 
  -4  13   6        2.83        5.67      6.71 o 
  -3  13   6      172.88      180.73     10.26 o 
  -2  13   6       61.72       70.71      6.59 o 
  -1  13   6       29.71       25.52      4.65 o 
   0  13   6      239.93      253.89     11.62 o 
   1  13   6       59.55       58.57      6.59 o 
   2  13   6       30.77       35.48      5.58 o 
   3  13   6        2.21       11.11      7.34 o 
  -2  14   6       53.80       50.16      9.30 o 
  -1  14   6       32.37       30.20      8.83 o 
   0  14   6      324.00      318.84     17.61 o 
  -2 -14   7        0.21       -5.68      5.68 o 
  -1 -14   7       18.91       17.14      8.37 o 
   0 -14   7       37.20       34.23      8.75 o 
   1 -14   7       50.73       57.56      8.87 o 
   2 -14   7      129.46      134.37     10.16 o 
  -4 -13   7       13.63       12.33      8.45 o 
  -3 -13   7        2.71        8.96      5.88 o 
  -2 -13   7       44.07       38.16      6.50 o 
  -1 -13   7      221.00      263.88     15.22 o 
   0 -13   7       19.05       26.20      7.70 o 
   1 -13   7      237.51      246.36     13.40 o 
   2 -13   7      117.04      109.37      7.65 o 
   3 -13   7      696.24      712.86     16.29 o 
   4 -13   7        9.64       10.64      5.85 o 
  -5 -12   7      113.78      116.19      8.99 o 
  -4 -12   7      276.20      295.91     12.89 o 
  -3 -12   7        2.12        4.19      5.21 o 
  -2 -12   7       13.37       19.84      5.59 o 
  -1 -12   7      152.89      142.15     11.76 o 
   0 -12   7        6.07        4.21      6.45 o 
   1 -12   7      210.67      207.15     11.76 o 
   2 -12   7       37.58       41.89      5.31 o 
   3 -12   7      403.15      424.14      9.20 o 
   4 -12   7      132.66      131.99      8.06 o 
   5 -12   7        5.51        2.30      9.02 o 
   6 -12   7       59.05       66.91      8.26 o 
  -7 -11   7      475.39      468.88     17.73 o 
  -6 -11   7        2.12        2.30      5.48 o 
  -5 -11   7       57.85       63.30     15.65 o 
  -4 -11   7      143.30      147.06      9.21 o 
  -3 -11   7       79.98       76.23      5.72 o 
  -2 -11   7      246.72      268.22     10.41 o 
  -1 -11   7        0.40       -0.70      4.28 o 
   0 -11   7      227.80      220.21     12.33 o 
   1 -11   7       25.87       34.55      4.98 o 
   2 -11   7       72.39       74.11      4.71 o 
   3 -11   7       83.60       95.01      4.63 o 
   4 -11   7       12.33       17.07      5.21 o 
   5 -11   7      365.68      384.43     14.18 o 
   6 -11   7        5.27        3.70      5.16 o 
   7 -11   7      117.46      110.13      8.67 o 
  -7 -10   7      450.71      439.14     36.41 o 
  -6 -10   7        2.42       -4.78      5.00 o 
  -5 -10   7        9.87       13.84      5.97 o 
  -4 -10   7      256.22      236.79     10.34 o 
  -3 -10   7      122.77      116.46     14.89 o 
  -2 -10   7      301.18      330.68     16.86 o 
  -1 -10   7        0.80       -3.63      3.91 o 
   0 -10   7      723.61      722.35     24.80 o 
   1 -10   7       39.59       28.59      3.64 o 
   2 -10   7      263.11      261.45      7.01 o 
   3 -10   7       62.00       56.54      3.68 o 
   4 -10   7      267.93      276.93      9.36 o 
   5 -10   7      382.87      362.01     10.54 o 
   6 -10   7        4.43        7.75      4.72 o 
   7 -10   7       90.09       85.72      7.94 o 
  -8  -9   7       27.70       13.75      5.48 o 
  -7  -9   7      220.18      222.29      7.27 o 
  -6  -9   7       27.37       30.75      4.16 o 
  -5  -9   7      250.78      255.65     10.55 o 
  -4  -9   7       85.98      100.07      7.22 o 
  -3  -9   7       79.66       82.34      5.41 o 
  -2  -9   7      190.17      174.06      6.60 o 
  -1  -9   7        8.20        6.15      3.85 o 
   0  -9   7     1635.42     1619.18     22.95 o 
   1  -9   7      219.97      231.09      6.41 o 
   2  -9   7      272.02      272.74      6.78 o 
   3  -9   7       48.22       41.19      4.74 o 
   4  -9   7      127.63      118.43      6.40 o 
   5  -9   7      192.02      171.95      7.61 o 
   6  -9   7      118.53      126.32      6.79 o 
   7  -9   7      396.98      413.77     14.15 o 
   8  -9   7        1.73        6.93      5.30 o 
  -9  -8   7        7.91       12.20      6.42 o 
  -8  -8   7      247.61      263.10     10.09 o 
  -7  -8   7       10.74       10.86      3.55 o 
  -6  -8   7      617.90      618.34     11.71 o 
  -5  -8   7       37.53       44.90      3.97 o 
  -4  -8   7      106.44      105.30      9.02 o 
  -3  -8   7       14.02       10.04      3.24 o 
  -2  -8   7       64.30       59.98      4.28 o 
  -1  -8   7      243.95      254.00      5.32 o 
   0  -8   7       26.78       26.61      3.08 o 
   1  -8   7      741.00      681.93     13.14 o 
   2  -8   7     1037.66      985.49     15.03 o 
   3  -8   7        8.77        6.32      2.66 o 
   4  -8   7      193.14      234.17      7.96 o 
   5  -8   7        0.77        5.65      3.77 o 
   6  -8   7      514.04      475.58     16.16 o 
   7  -8   7      412.11      391.55     10.47 o 
   8  -8   7      467.21      489.15     17.12 o 
   9  -8   7      325.72      326.91     11.08 o 
  -9  -7   7       34.08       49.85      6.10 o 
  -8  -7   7       89.55       88.97      6.63 o 
  -7  -7   7       16.40       14.81      3.30 o 
  -6  -7   7      354.16      329.13      7.90 o 
  -5  -7   7      618.61      614.95     13.17 o 
  -4  -7   7      696.62      684.83     14.07 o 
  -3  -7   7      623.73      594.87      9.44 o 
  -2  -7   7      179.80      182.40      6.82 o 
  -1  -7   7     3484.43     3396.76     35.56 o 
   0  -7   7      486.07      492.41      8.04 o 
   1  -7   7      605.85      591.78     10.15 o 
   2  -7   7      251.40      267.82      6.38 o 
   3  -7   7      830.36      713.34     11.03 o 
   4  -7   7     1188.83     1131.13     19.90 o 
   5  -7   7        0.67        1.58      3.40 o 
   6  -7   7      881.41      842.91     16.12 o 
   7  -7   7        1.35        0.58      3.75 o 
   8  -7   7      113.88       90.92      5.70 o 
   9  -7   7      124.40      122.03      8.64 o 
 -10  -6   7        4.95       10.79      6.38 o 
  -9  -6   7       32.25       40.03      5.61 o 
  -8  -6   7      109.11      107.49      6.71 o 
  -7  -6   7        1.66        4.83      2.80 o 
  -6  -6   7      209.19      234.65      9.94 o 
  -5  -6   7       25.13       27.62      3.57 o 
  -4  -6   7      422.66      451.47      7.86 o 
  -3  -6   7      360.20      367.89      6.73 o 
  -2  -6   7       14.34       13.36      1.90 o 
  -1  -6   7      271.86      277.16      5.04 o 
   0  -6   7       33.17       30.35      2.45 o 
   1  -6   7      298.42      287.56      8.56 o 
   2  -6   7       60.77       62.22      3.97 o 
   3  -6   7      288.66      320.32      6.96 o 
   4  -6   7      352.11      368.16      7.50 o 
   5  -6   7        6.18        8.78      3.22 o 
   6  -6   7      471.32      470.64     10.53 o 
   7  -6   7       73.63       83.58      4.99 o 
   8  -6   7      248.22      257.07      8.03 o 
   9  -6   7      106.83      122.74      6.05 o 
 -10  -5   7       77.71       78.46      6.83 o 
  -9  -5   7       64.44       53.40      5.70 o 
  -8  -5   7        5.76        8.68      4.26 o 
  -7  -5   7       98.10       99.13      4.29 o 
  -6  -5   7      218.90      219.77      6.00 o 
  -5  -5   7      289.93      273.70      6.68 o 
  -4  -5   7      323.31      306.42      6.02 o 
  -3  -5   7       78.45       88.75      3.43 o 
  -2  -5   7     2704.22     2810.57     25.48 o 
  -1  -5   7      199.11      178.89      3.89 o 
   0  -5   7      411.00      405.76      9.80 o 
   1  -5   7     2060.75     2025.36     23.83 o 
   2  -5   7      907.64      877.60     13.44 o 
   3  -5   7     1157.61     1139.33     19.12 o 
   4  -5   7      194.47      186.04      7.58 o 
   5  -5   7      459.19      459.68     12.45 o 
   6  -5   7      431.11      394.53     11.56 o 
   7  -5   7      440.02      444.83     19.84 o 
   8  -5   7      600.50      592.84     12.03 o 
   9  -5   7        0.41        1.02      3.45 o 
 -10  -4   7      251.36      256.25      9.56 o 
  -9  -4   7      369.71      394.16      9.90 o 
  -8  -4   7       76.30       70.79      5.85 o 
  -7  -4   7      167.82      163.34      4.42 o 
  -6  -4   7      523.99      500.80      8.36 o 
  -5  -4   7      427.63      410.22      7.28 o 
  -4  -4   7      535.54      533.35      8.28 o 
  -3  -4   7      286.93      288.74      5.92 o 
  -2  -4   7      892.41      871.75      9.69 o 
  -1  -4   7      445.32      468.90      6.05 o 
   0  -4   7     1748.92     1779.97     17.68 o 
   1  -4   7      303.06      313.75      7.13 o 
   2  -4   7      958.35      980.65     16.08 o 
   3  -4   7      733.24      476.64     15.27 o 
   4  -4   7      455.84      473.53     12.10 o 
   5  -4   7     1463.08     1516.45     30.41 o 
   6  -4   7      222.83      224.68     23.31 o 
   7  -4   7      213.72      217.91      8.27 o 
   8  -4   7       79.72       86.20      5.82 o 
   9  -4   7      100.44       98.73      6.37 o 
  10  -4   7      333.26      338.81     12.71 o 
 -11  -3   7      135.06      132.01      9.62 o 
 -10  -3   7       48.04       53.63      5.16 o 
  -9  -3   7      129.56      120.05      5.97 o 
  -8  -3   7      721.68      713.34     13.04 o 
  -7  -3   7      245.20      237.24      6.73 o 
  -6  -3   7        0.60        5.30      2.06 o 
  -5  -3   7      306.18      313.95      8.27 o 
  -4  -3   7      363.68      358.49      5.69 o 
  -3  -3   7     1898.20     2005.05     20.02 o 
  -2  -3   7       57.47       75.02      2.50 o 
  -1  -3   7      252.41      208.55      3.39 o 
   0  -3   7      483.10      466.61      6.71 o 
   1  -3   7      837.10      930.15     17.45 o 
   2  -3   7      426.62      416.42      7.20 o 
   4  -3   7     1047.20     1026.82     21.61 o 
   5  -3   7       20.25       23.68      5.35 o 
   6  -3   7       12.26       14.64      3.82 o 
   7  -3   7      884.47      896.85     19.83 o 
   8  -3   7      212.49      220.38      8.29 o 
   9  -3   7      496.87      511.56     13.65 o 
  10  -3   7       90.49       94.88      6.85 o 
 -11  -2   7       55.79       63.98      7.00 o 
 -10  -2   7      244.83      254.11     12.59 o 
  -9  -2   7        5.65        3.31      3.46 o 
  -8  -2   7       69.90       86.54      4.86 o 
  -7  -2   7       69.12       59.65      3.90 o 
  -6  -2   7      156.82      152.85      4.22 o 
  -5  -2   7     2351.95     2348.23     27.74 o 
  -4  -2   7        2.78        1.77      1.25 o 
  -3  -2   7     1735.62     1871.79     18.70 o 
  -2  -2   7      328.56      363.50      8.85 o 
  -1  -2   7      192.40      192.02      3.00 o 
   0  -2   7      876.08      848.63     10.67 o 
   1  -2   7      329.69      330.33      6.29 o 
   2  -2   7     1077.49     1039.09     14.00 o 
   3  -2   7        0.40        0.31      0.67 o 
   4  -2   7     2761.45     2708.14     44.08 o 
   5  -2   7        4.97        4.46      2.29 o 
   6  -2   7      102.85      114.94      4.85 o 
   7  -2   7      553.16      555.18     11.49 o 
   8  -2   7        1.64       -0.68      3.86 o 
   9  -2   7      641.60      657.72     27.64 o 
  10  -2   7        7.93       11.02      7.62 o 
 -11  -1   7      256.68      239.48     10.45 o 
 -10  -1   7       69.01       71.27      5.17 o 
  -9  -1   7      177.20      170.87      6.53 o 
  -8  -1   7      273.23      268.73      7.19 o 
  -7  -1   7      383.16      393.42      8.45 o 
  -6  -1   7      983.56      933.09     13.53 o 
  -5  -1   7      433.88      408.50      8.73 o 
  -4  -1   7      160.92      156.93      3.34 o 
  -3  -1   7     2109.67     2210.00     23.26 o 
  -2  -1   7        1.37       -0.19      1.10 o 
  -1  -1   7     2046.25     2124.39     20.56 o 
   0  -1   7       38.93       42.96      1.87 o 
   1  -1   7     1998.55     2071.04     26.47 o 
   2  -1   7     1320.15     1348.13     15.79 o 
   4  -1   7      385.74      359.65     12.93 o 
   5  -1   7        7.42       12.83      3.90 o 
   6  -1   7      368.39      352.27      7.92 o 
   7  -1   7       65.51       60.62      4.35 o 
   8  -1   7      120.99      125.01      5.27 o 
   9  -1   7      328.74      367.17      8.69 o 
  10  -1   7       57.93       64.63      5.00 o 
 -11   0   7      226.13      222.55     10.01 o 
 -10   0   7       32.83       39.45      4.49 o 
  -9   0   7      495.57      505.38     10.57 o 
  -8   0   7      173.96      180.72      6.23 o 
  -7   0   7       33.40       30.84      3.23 o 
  -6   0   7      153.30      154.32      5.36 o 
  -5   0   7      882.53      879.30     11.58 o 
  -4   0   7      627.41      600.61      8.58 o 
  -3   0   7     1009.58     1002.81     12.17 o 
  -2   0   7      207.16      187.82      3.25 o 
  -1   0   7      142.38      104.08      2.42 o 
   0   0   7       25.49       27.67      2.14 o 
   1   0   7      678.40      676.13      8.02 o 
   2   0   7      316.92      299.94      4.45 o 
   4   0   7     1406.07     1428.16     22.51 o 
   5   0   7        6.86       11.03      2.47 o 
   6   0   7     1085.68     1065.93     17.88 o 
   7   0   7       23.80       31.45      3.36 o 
   8   0   7     1066.38     1040.77     17.92 o 
   9   0   7      357.79      373.13      8.94 o 
  10   0   7       52.69       66.34      5.71 o 
 -11   1   7      430.02      451.19     24.20 o 
 -10   1   7       30.76       28.93      4.26 o 
  -9   1   7      587.48      571.72     11.24 o 
  -8   1   7      128.41      138.78      7.53 o 
  -7   1   7       30.83       27.46      3.61 o 
  -6   1   7     3434.74     3385.48     42.61 o 
  -5   1   7       16.67       13.29      1.97 o 
  -4   1   7     1489.08     1485.46     18.11 o 
  -3   1   7       33.87       38.95      1.97 o 
  -2   1   7     4306.28     4521.44     42.16 o 
  -1   1   7     3751.03     4143.29     38.71 o 
   0   1   7      194.58      189.37      3.42 o 
   1   1   7     2266.41     2314.18     24.06 o 
   2   1   7       86.70       90.57      2.51 o 
   3   1   7      609.70      609.72      9.04 o 
   4   1   7       27.57       24.97      2.28 o 
   5   1   7     1627.02     1628.25     25.60 o 
   6   1   7      159.65      171.44      5.67 o 
   7   1   7        6.25        6.18      3.19 o 
   8   1   7       12.26        7.20      3.42 o 
   9   1   7        2.47        6.21      3.48 o 
  10   1   7      306.55      315.31     24.33 o 
 -11   2   7       14.23       18.12      5.34 o 
 -10   2   7       49.46       44.18      4.57 o 
  -9   2   7      249.00      233.04      7.83 o 
  -8   2   7        5.54        4.01      3.38 o 
  -7   2   7      520.58      531.59     11.24 o 
  -6   2   7      161.22      176.63      4.16 o 
  -5   2   7      335.51      346.00      6.87 o 
  -4   2   7     1007.68     1056.23     13.61 o 
  -3   2   7        0.75        3.57      1.43 o 
  -2   2   7      343.24      331.42      4.67 o 
  -1   2   7       40.24       49.63      2.81 o 
   0   2   7      169.44      156.49      2.78 o 
   1   2   7     2142.01     2218.10     25.08 o 
   2   2   7      354.88      371.05      7.48 o 
   3   2   7     1167.40     1186.01     13.01 o 
   4   2   7        0.10       -1.20      1.93 o 
   5   2   7     1896.68     1858.43     28.97 o 
   6   2   7       62.89       66.41      4.15 o 
   7   2   7      495.56      506.76     11.91 o 
   8   2   7      862.82      866.38     16.02 o 
   9   2   7      292.15      317.66      9.83 o 
  10   2   7      271.32      283.61      9.56 o 
 -11   3   7       10.69        4.84      5.36 o 
 -10   3   7      124.28      138.86      6.91 o 
  -9   3   7      268.79      262.98      8.44 o 
  -8   3   7        5.37        5.54      3.53 o 
  -7   3   7      464.08      436.89     10.27 o 
  -6   3   7      130.31      141.16      5.23 o 
  -5   3   7      658.18      627.84     11.54 o 
  -4   3   7      163.47      159.98      4.83 o 
  -3   3   7      168.36      168.58      5.89 o 
  -2   3   7     1158.37     1262.62     12.23 o 
  -1   3   7       62.09       64.50      3.97 o 
   0   3   7     2896.20     2836.67     25.33 o 
   1   3   7        4.12       10.47      1.60 o 
   2   3   7      552.13      578.20     13.54 o 
   3   3   7      452.66      455.06      6.95 o 
   4   3   7       93.46       88.10      3.84 o 
   5   3   7     1065.79     1026.22     15.50 o 
   6   3   7      167.78      168.54      6.26 o 
   7   3   7      702.80      719.17     14.01 o 
   8   3   7      140.66      144.45     11.25 o 
   9   3   7       67.83       69.28      5.81 o 
 -11   4   7       10.19        9.89      5.51 o 
 -10   4   7      235.85      221.05     10.03 o 
  -9   4   7       21.61       27.68      4.36 o 
  -8   4   7      108.76      114.47      5.90 o 
  -7   4   7       64.16       57.89      4.18 o 
  -6   4   7      284.61      277.51      8.55 o 
  -5   4   7     1225.78     1127.39     15.29 o 
  -4   4   7      373.68      364.67      6.47 o 
  -3   4   7     1202.66     1151.84     12.29 o 
  -2   4   7     1444.98     1535.57     17.02 o 
  -1   4   7     1758.20     1788.63     16.74 o 
   0   4   7      451.72      431.95      6.60 o 
   1   4   7      384.19      409.61      6.45 o 
   2   4   7      933.83      930.45     14.06 o 
   3   4   7       90.26       94.48      3.27 o 
   4   4   7      966.83      980.55     15.05 o 
   5   4   7      647.48      638.98     11.18 o 
   6   4   7      198.98      179.96      6.67 o 
   7   4   7      422.50      452.55     10.77 o 
   8   4   7       39.98       43.39      6.93 o 
   9   4   7      125.33      133.65      7.72 o 
 -11   5   7       14.37       18.49      5.73 o 
 -10   5   7      597.77      572.24     13.38 o 
  -9   5   7      112.30      103.29      6.06 o 
  -8   5   7      569.69      535.93     12.05 o 
  -7   5   7      128.42      120.32      5.32 o 
  -6   5   7        7.83        6.52      2.11 o 
  -5   5   7      563.27      553.66      8.67 o 
  -4   5   7       92.06       78.64      3.38 o 
  -3   5   7     1003.94      984.07     10.96 o 
  -2   5   7       99.30       98.93      2.93 o 
  -1   5   7      365.10      358.36      4.60 o 
   0   5   7      329.93      334.30      5.96 o 
   1   5   7       20.20       24.41      2.06 o 
   2   5   7     2320.50     2227.92     26.47 o 
   3   5   7        1.15        2.51      1.95 o 
   4   5   7      847.99      852.11     11.64 o 
   5   5   7       97.91       82.55      4.42 o 
   6   5   7       70.61       60.06      4.24 o 
   7   5   7      379.16      402.57     10.87 o 
   8   5   7      295.06      299.61     10.60 o 
   9   5   7       95.95       89.65      7.20 o 
 -10   6   7      158.37      161.47      7.76 o 
  -9   6   7       58.75       58.03      5.35 o 
  -8   6   7      260.76      254.56      7.40 o 
  -7   6   7       40.66       40.50      4.04 o 
  -6   6   7       76.09       76.80      3.47 o 
  -5   6   7      266.52      270.32      6.25 o 
  -4   6   7      703.60      662.94     10.01 o 
  -3   6   7      212.88      206.65      4.52 o 
  -2   6   7        2.85        5.13      1.73 o 
  -1   6   7      960.20      976.10     13.09 o 
   0   6   7      384.85      395.60      5.78 o 
   1   6   7       11.12       13.30      2.40 o 
   2   6   7      173.14      164.55      4.68 o 
   3   6   7      256.73      271.73      5.80 o 
   4   6   7      965.18      960.31     13.34 o 
   5   6   7        2.23        3.48      3.06 o 
   6   6   7      303.81      315.83      9.31 o 
   7   6   7      133.23      120.85      9.74 o 
   8   6   7       36.75       40.33      6.08 o 
 -10   7   7      172.42      180.56      9.70 o 
  -9   7   7       28.13       27.27      5.01 o 
  -8   7   7      573.29      569.27     11.70 o 
  -7   7   7      691.59      690.39     12.94 o 
  -6   7   7       67.77       64.39      3.72 o 
  -5   7   7      376.93      354.93      6.99 o 
  -4   7   7      592.61      559.74      9.11 o 
  -3   7   7      156.30      141.79      4.54 o 
  -2   7   7     1160.61     1109.55     13.86 o 
  -1   7   7       35.92       40.19      2.85 o 
   0   7   7      835.67      805.93     10.66 o 
   1   7   7      587.48      602.36      8.63 o 
   2   7   7      103.25      104.89      4.62 o 
   3   7   7       91.23      104.88      4.18 o 
   4   7   7        6.33        6.05      2.47 o 
   5   7   7      385.63      372.40      8.93 o 
   6   7   7      158.19      164.38      6.72 o 
   7   7   7       15.06       13.21      8.71 o 
   8   7   7       79.79       80.97      7.62 o 
  -9   8   7      334.25      346.37     10.71 o 
  -8   8   7        1.65       -0.89      3.96 o 
  -7   8   7      168.45      175.20      6.95 o 
  -6   8   7       25.20       27.04      2.96 o 
  -5   8   7       39.49       38.55      3.35 o 
  -4   8   7      454.39      438.14      8.14 o 
  -3   8   7        7.22        7.14      2.58 o 
  -2   8   7     1558.03     1494.95     21.75 o 
  -1   8   7      460.06      479.97      9.45 o 
   0   8   7       72.40       70.76      3.60 o 
   1   8   7      265.07      260.79      5.00 o 
   2   8   7        6.96        7.66      2.70 o 
   3   8   7      974.15      975.54     13.98 o 
   4   8   7      503.45      527.43      9.17 o 
   5   8   7      655.07      703.30     13.35 o 
   6   8   7       66.83       50.68      5.73 o 
   7   8   7       95.04       81.95     11.86 o 
  -9   9   7      133.85      148.15      8.23 o 
  -8   9   7        0.67       -1.27      4.14 o 
  -7   9   7      269.51      265.69     12.03 o 
  -6   9   7      239.34      231.41      5.94 o 
  -5   9   7      280.89      282.44      6.73 o 
  -4   9   7      344.40      333.74      7.21 o 
  -3   9   7        1.40        0.98      3.04 o 
  -2   9   7      320.59      291.83      7.55 o 
  -1   9   7      154.52      142.81      5.70 o 
   0   9   7      315.20      302.79      7.68 o 
   1   9   7       57.85       50.10      4.00 o 
   2   9   7      138.75      134.06      7.70 o 
   3   9   7       51.61       54.58      4.24 o 
   4   9   7       43.29       43.97      3.75 o 
   5   9   7       38.57       45.44      4.97 o 
   6   9   7       10.59       12.59      5.16 o 
   7   9   7       16.05       19.60      9.22 o 
  -8  10   7       36.26       44.12      6.33 o 
  -7  10   7      133.96      132.53      6.83 o 
  -6  10   7       65.47       62.64      3.90 o 
  -5  10   7      450.10      444.38      8.79 o 
  -4  10   7       14.44       13.34      3.18 o 
  -3  10   7      168.90      150.33      7.57 o 
  -2  10   7      291.93      287.65      9.82 o 
  -1  10   7       38.80       35.81      3.94 o 
   0  10   7      489.69      490.18     10.41 o 
   1  10   7        4.71        2.60      3.30 o 
   2  10   7      586.43      588.83     11.39 o 
   3  10   7       50.41       50.15      4.53 o 
   4  10   7      245.31      266.28      7.09 o 
   5  10   7      112.07      113.93      4.95 o 
   6  10   7       35.63       45.03      6.35 o 
  -7  11   7      336.26      351.44     13.44 o 
  -6  11   7       43.19       53.58      7.27 o 
  -5  11   7       39.33       42.11      4.06 o 
  -4  11   7        0.90        2.11      4.06 o 
  -3  11   7      192.74      221.32     10.52 o 
  -2  11   7      193.20      174.37      8.05 o 
  -1  11   7      164.65      177.00      6.83 o 
   0  11   7      203.45      210.11      8.35 o 
   1  11   7       91.82       97.77      5.58 o 
   2  11   7       64.24       72.56      5.03 o 
   3  11   7       66.12       77.35      6.15 o 
   4  11   7      319.90      321.74     11.61 o 
   5  11   7      162.97      173.67      7.51 o 
  -6  12   7      121.61      127.31      7.19 o 
  -5  12   7       64.53       62.46      5.83 o 
  -4  12   7        9.86       10.82      4.85 o 
  -3  12   7      469.54      475.34     15.24 o 
  -2  12   7       11.33       19.12      5.15 o 
  -1  12   7      171.11      194.29     13.21 o 
   0  12   7       19.27       18.95      7.32 o 
   1  12   7       86.99       85.81      5.69 o 
   2  12   7       80.07       77.20      7.14 o 
   3  12   7        8.63        8.33     12.05 o 
  -4  13   7       45.40       48.60      8.16 o 
  -3  13   7        7.18       -0.48      7.01 o 
  -2  13   7        1.57        1.36      7.16 o 
  -1  13   7      524.77      535.87     13.63 o 
   0  13   7       23.97       25.46      5.48 o 
   1  13   7      275.15      275.50     19.38 o 
  -3 -13   8       54.24       59.15      7.45 o 
  -2 -13   8       53.13       41.41      6.84 o 
  -1 -13   8        1.18       -4.44      7.08 o 
   0 -13   8      404.16      390.09     18.10 o 
   1 -13   8       79.62       82.31      9.26 o 
   2 -13   8      257.08      253.25     12.74 o 
   3 -13   8       78.25       92.78      7.80 o 
  -5 -12   8       41.52       45.72      9.52 o 
  -4 -12   8       92.93       97.27     11.44 o 
  -3 -12   8       65.28       68.94      7.32 o 
  -2 -12   8      314.98      308.68     15.11 o 
  -1 -12   8       89.93       83.63     10.03 o 
   0 -12   8       15.91       14.16      7.10 o 
   1 -12   8        1.39       -0.58      5.99 o 
   2 -12   8       68.59       65.77      4.96 o 
   3 -12   8       23.79       25.87      6.05 o 
   4 -12   8        5.01        8.91      5.62 o 
   5 -12   8        6.17       10.68      6.93 o 
  -6 -11   8        9.50        9.84      9.15 o 
  -5 -11   8       71.61       81.43     10.01 o 
  -4 -11   8       20.67       23.17      8.06 o 
  -3 -11   8       47.69       51.87      6.57 o 
  -2 -11   8        1.66       -1.90      8.44 o 
  -1 -11   8      565.97      545.46     21.07 o 
   0 -11   8      170.34      157.23     11.05 o 
   1 -11   8       62.12       63.67      4.83 o 
   2 -11   8      216.89      205.87      6.82 o 
   3 -11   8       48.90       50.01      3.70 o 
   4 -11   8      558.76      597.25     21.44 o 
   5 -11   8        1.62        1.34      5.19 o 
   6 -11   8      148.88      148.61     20.19 o 
  -7 -10   8      165.67      169.59      9.42 o 
  -6 -10   8      193.36      209.20     10.19 o 
  -5 -10   8       50.09       43.36      6.53 o 
  -4 -10   8      206.87      232.80     12.62 o 
  -3 -10   8        5.35       -4.05      4.32 o 
  -2 -10   8       82.25       81.56      6.76 o 
  -1 -10   8      511.07      487.18     18.88 o 
   0 -10   8       26.18       16.31      6.09 o 
   1 -10   8      103.36      102.02      5.13 o 
   2 -10   8       15.76       13.87      3.40 o 
   3 -10   8       64.03       61.84      3.67 o 
   4 -10   8      362.14      316.96     11.15 o 
   5 -10   8       85.43       81.76      6.49 o 
   6 -10   8      536.17      520.48     13.29 o 
   7 -10   8       70.09       62.58      7.94 o 
  -8  -9   8      358.25      357.92     15.25 o 
  -7  -9   8      200.50      204.63      8.06 o 
  -6  -9   8      160.93      159.78      9.01 o 
  -5  -9   8        7.85        4.71      5.39 o 
  -4  -9   8      338.46      344.05     11.88 o 
  -3  -9   8      150.05      158.84      8.06 o 
  -2  -9   8      597.20      623.69     15.84 o 
  -1  -9   8      121.13      120.29      7.16 o 
   0  -9   8      711.61      692.77     12.17 o 
   1  -9   8      488.99      457.83     10.11 o 
   2  -9   8        0.67        4.16      2.89 o 
   3  -9   8       53.19       53.08      3.26 o 
   4  -9   8      115.51      105.75      6.49 o 
   5  -9   8      119.22       99.82      6.88 o 
   6  -9   8      236.13      260.75      9.19 o 
   7  -9   8       16.47       16.48      6.97 o 
  -9  -8   8       50.97       58.82     11.35 o 
  -8  -8   8       30.45       28.73      5.73 o 
  -7  -8   8       74.82       79.72      5.04 o 
  -6  -8   8        9.72        9.79      3.68 o 
  -5  -8   8       81.24       90.17      5.81 o 
  -4  -8   8      572.56      586.51     15.57 o 
  -3  -8   8        3.38        2.93      3.18 o 
  -2  -8   8      394.95      414.04     15.53 o 
  -1  -8   8       42.96       41.63      4.87 o 
   0  -8   8      420.94      430.76      9.77 o 
   1  -8   8       83.37       77.96      4.19 o 
   2  -8   8      345.94      329.14      7.41 o 
   3  -8   8      248.78      238.37      5.63 o 
   4  -8   8        5.87        8.10      4.82 o 
   5  -8   8      457.59      422.92     10.97 o 
   6  -8   8        3.46        7.59      4.25 o 
   7  -8   8      309.72      317.71      9.82 o 
   8  -8   8       98.63      113.18      7.68 o 
  -9  -7   8      146.43      137.85      8.25 o 
  -8  -7   8       10.06       12.04      6.38 o 
  -7  -7   8      177.82      180.01      7.87 o 
  -6  -7   8       50.60       52.70      4.27 o 
  -5  -7   8      119.02      127.78      6.30 o 
  -4  -7   8      347.61      342.49      8.95 o 
  -3  -7   8       72.99       71.23      4.57 o 
  -2  -7   8      571.50      541.12     13.15 o 
  -1  -7   8        6.88        7.92      2.37 o 
   0  -7   8     1212.75     1205.86     30.78 o 
   1  -7   8      156.19      126.67      4.85 o 
   2  -7   8      563.98      569.20     10.04 o 
   3  -7   8     1113.19     1059.72     15.33 o 
   4  -7   8      493.47      503.18     11.48 o 
   5  -7   8      627.74      609.03     13.01 o 
   6  -7   8       40.20       46.88      4.05 o 
   7  -7   8      270.94      263.04      7.33 o 
   8  -7   8        4.97        7.30      4.02 o 
 -10  -6   8       77.82       82.64     11.70 o 
  -9  -6   8      213.46      226.16     15.27 o 
  -8  -6   8        4.03        0.62      6.65 o 
  -7  -6   8      521.77      513.05     10.06 o 
  -6  -6   8       72.90       67.35      4.27 o 
  -5  -6   8      364.31      368.05      8.18 o 
  -4  -6   8      189.23      165.57      4.91 o 
  -3  -6   8     1868.40     1778.94     21.84 o 
  -2  -6   8      458.49      452.83      9.77 o 
  -1  -6   8        8.97        6.97      2.15 o 
   0  -6   8      197.78      209.66      5.09 o 
   1  -6   8      387.93      376.23      7.61 o 
   2  -6   8      600.55      613.20     10.27 o 
   3  -6   8       83.61       89.73      5.96 o 
   4  -6   8      842.80      813.86     13.13 o 
   5  -6   8      177.69      201.27      7.07 o 
   6  -6   8        9.70        7.98      3.67 o 
   7  -6   8     1061.02     1047.71     19.06 o 
   8  -6   8        3.95        7.19      4.01 o 
   9  -6   8      494.00      496.18     13.66 o 
 -10  -5   8        6.80       -5.67      5.67 o 
  -9  -5   8       87.83      108.24      7.16 o 
  -8  -5   8      123.03      146.67      7.49 o 
  -7  -5   8      342.02      312.17     12.09 o 
  -6  -5   8      207.36      213.98      8.41 o 
  -5  -5   8      983.74      902.74     14.32 o 
  -4  -5   8      226.84      186.41      4.99 o 
  -3  -5   8       10.14       12.42      2.24 o 
  -2  -5   8       18.65       19.84      2.03 o 
  -1  -5   8     1259.48     1265.96     16.00 o 
   0  -5   8     5390.20     5483.27     60.34 o 
   1  -5   8      325.34      339.71      6.20 o 
   2  -5   8      447.91      422.54      6.96 o 
   3  -5   8        3.15        3.41      3.50 o 
   4  -5   8      741.36      675.28     16.57 o 
   5  -5   8     1100.80     1042.97     26.32 o 
   6  -5   8      782.14      748.70     18.27 o 
   7  -5   8      384.13      378.94     11.98 o 
   8  -5   8      140.50      138.39     11.82 o 
   9  -5   8       88.40       89.43      5.47 o 
 -10  -4   8       80.66       88.91      7.05 o 
  -9  -4   8       31.76       37.56      4.75 o 
  -8  -4   8      262.29      257.17      7.70 o 
  -7  -4   8        2.63        7.09      2.52 o 
  -6  -4   8      117.18      136.85      4.66 o 
  -5  -4   8        5.23       12.47      2.40 o 
  -4  -4   8      121.86      105.18      4.77 o 
  -3  -4   8     1635.57     1683.41     20.47 o 
  -2  -4   8       95.55       92.03      2.65 o 
  -1  -4   8      231.21      229.42      5.18 o 
   0  -4   8        7.08        7.51      1.68 o 
   1  -4   8      706.89      730.55     16.72 o 
   2  -4   8      607.32      577.49     10.79 o 
   3  -4   8      286.44      299.32     17.02 o 
   4  -4   8       13.08        7.53      3.58 o 
   5  -4   8       15.73       15.75      3.79 o 
   6  -4   8     1271.21     1209.04     25.92 o 
   7  -4   8      157.36      156.02      7.78 o 
   8  -4   8      447.69      433.62     12.97 o 
   9  -4   8      464.10      477.34     16.46 o 
 -10  -3   8       78.30       76.86      5.81 o 
  -9  -3   8      246.64      245.66      7.91 o 
  -8  -3   8       16.65       23.60      3.87 o 
  -7  -3   8       40.21       35.32      2.81 o 
  -6  -3   8      563.28      484.39      8.21 o 
  -5  -3   8       29.47       24.45      2.52 o 
  -4  -3   8      545.91      515.52      7.45 o 
  -3  -3   8      283.70      279.81      4.49 o 
  -2  -3   8       19.62       23.24      1.53 o 
  -1  -3   8      217.19      235.72      3.66 o 
   0  -3   8       20.67       26.34      2.35 o 
   1  -3   8     1721.39     1767.48     27.36 o 
   2  -3   8      233.46      243.24      9.21 o 
   3  -3   8     1469.97     1475.84     29.63 o 
   4  -3   8      256.57      267.43      8.82 o 
   5  -3   8       38.77       38.86      4.49 o 
   6  -3   8      570.88      565.73     14.55 o 
   7  -3   8        4.96        9.28      4.13 o 
   8  -3   8      391.83      387.61     12.06 o 
   9  -3   8      114.76      114.15     19.05 o 
 -11  -2   8       21.32       23.68      6.37 o 
 -10  -2   8       85.60       81.08      6.50 o 
  -9  -2   8      191.57      186.23      7.91 o 
  -8  -2   8        1.60       -0.41      3.15 o 
  -7  -2   8      284.50      296.85      5.89 o 
  -6  -2   8       88.22       89.44      3.68 o 
  -5  -2   8      505.57      510.47      8.22 o 
  -4  -2   8       14.44       13.78      1.84 o 
  -3  -2   8       15.71       16.72      1.63 o 
  -2  -2   8      411.34      402.28      4.80 o 
  -1  -2   8     1359.61     1384.59     13.27 o 
   0  -2   8      704.34      721.40     10.95 o 
   1  -2   8      647.72      612.86     11.29 o 
   2  -2   8       54.58       45.70      2.93 o 
   3  -2   8     1259.60     1271.56     25.97 o 
   4  -2   8       60.92       57.13      4.82 o 
   5  -2   8      594.88      598.25     14.71 o 
   6  -2   8      125.77      121.29      5.21 o 
   7  -2   8      353.11      373.89      8.80 o 
   8  -2   8      771.74      784.42     22.83 o 
   9  -2   8        2.27        2.71      4.56 o 
 -11  -1   8       58.30       52.13      6.97 o 
 -10  -1   8        4.84        8.00      4.08 o 
  -9  -1   8     1198.14     1190.19     19.33 o 
  -8  -1   8        8.89       10.41      3.37 o 
  -7  -1   8     1155.09     1138.55     17.83 o 
  -6  -1   8        8.25       12.31      2.27 o 
  -5  -1   8      933.27      939.86     12.78 o 
  -4  -1   8      178.81      176.34      3.84 o 
  -3  -1   8       96.07       89.00      2.80 o 
  -2  -1   8     2587.41     2629.81     27.49 o 
  -1  -1   8       10.61        7.55      1.33 o 
   0  -1   8     1250.61     1190.68     16.63 o 
   1  -1   8       70.96       90.50      3.95 o 
   2  -1   8      330.65      311.12      6.89 o 
   3  -1   8      600.00      605.55     11.39 o 
   4  -1   8       34.62       32.86      3.07 o 
   5  -1   8     1558.94     1598.34     25.44 o 
   6  -1   8      513.94      521.30     10.70 o 
   7  -1   8      109.31      106.69      5.15 o 
   8  -1   8       29.41       39.49      4.24 o 
   9  -1   8      529.51      536.03     11.56 o 
 -11   0   8       96.42       91.79     12.24 o 
 -10   0   8      187.59      186.32      7.62 o 
  -9   0   8      128.20      130.61      6.12 o 
  -8   0   8       45.73       41.65      4.09 o 
  -7   0   8      877.09      850.59     16.00 o 
  -6   0   8       10.86       10.78      2.44 o 
  -5   0   8     1119.91     1126.31     19.13 o 
  -4   0   8      107.94      111.91      3.33 o 
  -3   0   8      879.11      905.32     10.83 o 
  -2   0   8      998.87     1071.40     12.36 o 
  -1   0   8      284.12      299.59      4.40 o 
   0   0   8     2897.07     3061.00     34.61 o 
   1   0   8       28.62       35.62      3.06 o 
   2   0   8      123.23      136.04      4.25 o 
   3   0   8      641.57      655.52      9.65 o 
   4   0   8        6.00        7.36      2.58 o 
   5   0   8      687.89      712.10     13.14 o 
   6   0   8      117.42      123.16      5.34 o 
   7   0   8      930.36      920.21     16.57 o 
   8   0   8      280.13      268.06      7.79 o 
   9   0   8        8.23       12.20      3.79 o 
 -11   1   8       38.36       32.34      6.36 o 
 -10   1   8       22.88       16.09      4.90 o 
  -9   1   8        1.34        0.11      3.53 o 
  -8   1   8       26.66       24.94      4.13 o 
  -7   1   8      633.82      647.38     13.16 o 
  -6   1   8       52.22       55.37      3.19 o 
  -5   1   8      258.19      246.86      5.70 o 
  -4   1   8     1240.94     1308.21     14.91 o 
  -3   1   8      571.64      574.45      7.70 o 
  -2   1   8       35.83       33.90      1.99 o 
  -1   1   8      902.59      860.74     11.13 o 
   0   1   8     1394.39     1497.30     16.39 o 
   1   1   8       21.86       20.92      1.62 o 
   2   1   8     1672.73     1581.89     20.63 o 
   3   1   8      451.72      460.84      7.37 o 
   4   1   8     1231.68     1235.08     20.39 o 
   5   1   8       18.70       20.62      3.08 o 
   6   1   8      108.42      125.78      7.41 o 
   7   1   8      306.71      320.83      8.53 o 
   8   1   8      244.31      281.41      8.88 o 
   9   1   8       58.59       57.91      5.00 o 
 -11   2   8      106.86      118.94     10.21 o 
 -10   2   8      355.20      368.10     13.01 o 
  -9   2   8       71.66       81.57      8.13 o 
  -8   2   8      815.77      827.60     16.16 o 
  -7   2   8      105.41      108.61      5.58 o 
  -6   2   8     1090.10     1054.90     13.95 o 
  -5   2   8        7.45        9.99      2.23 o 
  -4   2   8     2677.34     2704.00     28.52 o 
  -3   2   8     1328.09     1292.88     14.71 o 
  -2   2   8       27.50       24.53      1.90 o 
  -1   2   8      835.59      800.61      9.77 o 
   0   2   8      131.25      120.74      4.95 o 
   1   2   8     2429.39     2543.02     28.73 o 
   2   2   8     1117.01     1130.92     15.53 o 
   3   2   8       37.63       51.97      2.66 o 
   4   2   8     1221.32     1187.99     19.92 o 
   5   2   8       45.11       51.11      4.58 o 
   6   2   8      532.73      566.96     11.74 o 
   7   2   8      472.26      453.96     10.48 o 
   8   2   8      447.61      421.32     16.06 o 
   9   2   8      682.56      629.08     15.13 o 
 -11   3   8       72.53       75.68      7.29 o 
 -10   3   8      255.96      279.72      9.49 o 
  -9   3   8       95.08      111.56      6.47 o 
  -8   3   8      295.32      295.38      8.81 o 
  -7   3   8      103.03      107.07      8.68 o 
  -6   3   8     1497.75     1494.28     18.76 o 
  -5   3   8     1896.22     1891.29     22.98 o 
  -4   3   8       49.06       50.76      2.88 o 
  -3   3   8      537.31      535.73      7.50 o 
  -2   3   8       11.63       14.35      1.79 o 
  -1   3   8     2194.42     2230.78     21.95 o 
   0   3   8      148.63      149.91      3.57 o 
   1   3   8     1342.56     1348.44     16.33 o 
   2   3   8      424.94      448.13     12.03 o 
   3   3   8      109.86      105.14      3.37 o 
   4   3   8     1408.08     1365.70     22.61 o 
   5   3   8      228.85      206.57     10.11 o 
   6   3   8      453.88      477.07     10.77 o 
   7   3   8        0.57       -1.90      3.50 o 
   8   3   8      107.56      108.84      8.05 o 
   9   3   8       49.97       55.67      6.32 o 
 -10   4   8        9.21       16.17      4.82 o 
  -9   4   8      217.98      224.28     10.02 o 
  -8   4   8      311.36      299.43     12.98 o 
  -7   4   8      146.69      148.87      5.77 o 
  -6   4   8       52.55       53.94      3.68 o 
  -5   4   8       50.66       51.78      3.64 o 
  -4   4   8     1979.40     1962.56     23.81 o 
  -3   4   8        6.01        3.96      1.74 o 
  -2   4   8      564.61      532.43     11.21 o 
  -1   4   8      276.44      274.75      4.51 o 
   0   4   8       27.44       32.45      2.15 o 
   1   4   8     1067.98     1049.66     12.48 o 
   2   4   8       15.11       15.09      2.14 o 
   3   4   8      623.09      613.73      9.14 o 
   4   4   8      234.07      237.39      6.34 o 
   5   4   8      270.37      265.54      8.01 o 
   6   4   8      399.48      384.94     10.79 o 
   7   4   8        8.85       10.91      4.06 o 
   8   4   8      429.36      445.80     12.89 o 
   9   4   8        7.81        5.17      5.14 o 
 -10   5   8      127.09      132.28      8.68 o 
  -9   5   8       56.74       65.92      5.69 o 
  -8   5   8        4.21        1.58      3.95 o 
  -7   5   8       27.18       26.88      3.73 o 
  -6   5   8     1375.64     1331.13     17.30 o 
  -5   5   8      707.40      714.92     10.71 o 
  -4   5   8      378.43      377.96      6.97 o 
  -3   5   8       53.98       53.55      2.53 o 
  -2   5   8      239.88      255.24      4.99 o 
  -1   5   8      196.98      186.84      4.54 o 
   0   5   8       60.58       58.97      2.71 o 
   1   5   8      964.41      973.67     11.97 o 
   2   5   8      869.05      807.98     11.58 o 
   3   5   8      387.14      385.48      6.92 o 
   4   5   8        3.21       10.69      2.03 o 
   5   5   8      303.21      315.47     12.47 o 
   6   5   8      273.30      263.68      8.44 o 
   7   5   8       75.17       68.61      5.58 o 
   8   5   8      446.15      461.11     15.02 o 
 -10   6   8       59.18       64.82      7.14 o 
  -9   6   8      109.99      104.57      7.13 o 
  -8   6   8       26.44       25.47      4.69 o 
  -7   6   8      184.81      186.31      6.74 o 
  -6   6   8      163.90      160.66      4.88 o 
  -5   6   8      143.94      141.89      4.69 o 
  -4   6   8       94.39       91.88      3.95 o 
  -3   6   8       39.66       40.13      2.49 o 
  -2   6   8      897.47      872.74     10.30 o 
  -1   6   8       69.49       63.62      3.75 o 
   0   6   8      431.17      425.15     12.64 o 
   1   6   8     1695.95     1689.71     21.16 o 
   2   6   8     1093.74     1041.10     14.25 o 
   3   6   8      208.43      215.38      6.52 o 
   4   6   8      111.18      117.83      4.10 o 
   5   6   8       16.24       19.28      4.19 o 
   6   6   8       60.39       66.35      6.14 o 
   7   6   8      484.22      490.30     24.10 o 
   8   6   8      243.99      255.56     21.09 o 
 -10   7   8       85.71       95.01      8.21 o 
  -9   7   8        1.94        0.42      4.67 o 
  -8   7   8      164.28      164.79      7.04 o 
  -7   7   8      135.33      131.45      7.18 o 
  -6   7   8       30.16       30.10      3.07 o 
  -5   7   8      518.94      514.89      9.06 o 
  -4   7   8        1.77        2.80      2.65 o 
  -3   7   8      231.46      217.97      5.52 o 
  -2   7   8      171.19      177.03      5.03 o 
  -1   7   8      194.31      195.56      5.15 o 
   0   7   8      332.50      327.17      7.50 o 
   1   7   8       14.78       15.50      2.79 o 
   2   7   8      338.34      323.34      6.78 o 
   3   7   8        1.88        0.19      2.55 o 
   4   7   8     1079.37     1074.79     14.90 o 
   5   7   8      371.67      334.54      8.65 o 
   6   7   8        1.52       -0.24      4.38 o 
   7   7   8       93.16      105.46      9.97 o 
  -9   8   8       69.87       65.47      7.50 o 
  -8   8   8      446.79      427.28     10.53 o 
  -7   8   8       61.43       68.89      5.34 o 
  -6   8   8      371.10      343.33      8.89 o 
  -5   8   8      581.56      569.86      9.78 o 
  -4   8   8       40.82       32.34      3.87 o 
  -3   8   8      493.31      462.84      9.59 o 
  -2   8   8        0.97       -1.38      2.41 o 
  -1   8   8       49.28       46.91      3.66 o 
   0   8   8      111.11      121.30      4.55 o 
   1   8   8      136.75      127.98      6.28 o 
   2   8   8      754.30      768.15     11.86 o 
   3   8   8      657.98      636.84     10.57 o 
   4   8   8       61.48       74.20      4.07 o 
   5   8   8        4.70        8.86      3.93 o 
   6   8   8      100.05      117.08     14.76 o 
   7   8   8      158.09      171.86     10.03 o 
  -8   9   8       81.49       79.84      9.13 o 
  -7   9   8       17.76       14.10      4.42 o 
  -6   9   8       42.39       49.90      4.83 o 
  -5   9   8      316.08      314.98      7.31 o 
  -4   9   8      157.44      156.17      7.71 o 
  -3   9   8      317.61      294.33      9.18 o 
  -2   9   8       31.28       30.66      3.77 o 
  -1   9   8      323.73      330.33      7.24 o 
   0   9   8       47.14       52.69      3.72 o 
   1   9   8      375.64      351.22      9.96 o 
   2   9   8        4.44        0.41      3.79 o 
   3   9   8      560.09      558.38     10.05 o 
   4   9   8       86.91       83.99      4.50 o 
   5   9   8        9.70        7.72      4.36 o 
   6   9   8      136.57      141.89     10.82 o 
  -8  10   8      294.58      285.07     12.32 o 
  -7  10   8       28.79       38.01      5.22 o 
  -6  10   8       75.30       79.82      5.59 o 
  -5  10   8       57.16       51.29      4.51 o 
  -4  10   8      313.54      296.92      9.41 o 
  -3  10   8       38.69       40.22      5.05 o 
  -2  10   8       32.74       37.38      4.22 o 
  -1  10   8      655.43      648.07     10.99 o 
   0  10   8       84.34       89.44      4.57 o 
   1  10   8      102.06       98.70      6.52 o 
   2  10   8       56.63       63.18      5.78 o 
   3  10   8      187.65      185.67      7.96 o 
   4  10   8      304.30      300.00      9.23 o 
   5  10   8        1.08       -2.15      4.89 o 
  -7  11   8      236.50      269.93     12.42 o 
  -6  11   8      153.71      155.32      6.30 o 
  -5  11   8       35.94       34.46      5.15 o 
  -4  11   8      233.39      232.06      8.74 o 
  -3  11   8       30.98       37.53      5.31 o 
  -2  11   8      446.50      461.92     12.50 o 
  -1  11   8       56.73       68.04      4.56 o 
   0  11   8      128.61      139.58      5.69 o 
   1  11   8      109.74      111.57      9.29 o 
   2  11   8       30.18       29.36      6.57 o 
   3  11   8      377.91      417.48     11.82 o 
   4  11   8       27.98       16.54      8.01 o 
  -5  12   8       85.87       96.55      9.08 o 
  -4  12   8      103.26      123.21     10.37 o 
  -3  12   8        0.60       -1.03      4.79 o 
  -2  12   8      159.16      152.37      8.25 o 
  -1  12   8        9.60        9.15      3.71 o 
   0  12   8      119.74      121.00      5.72 o 
   1  12   8      116.17      101.89      6.79 o 
   2  12   8        4.24        6.90      6.05 o 
  -3  13   8       58.12       56.44      9.48 o 
  -2  13   8       23.48       14.05      8.07 o 
  -1  13   8        9.03       10.45      5.04 o 
   0  13   8       47.58       48.78      5.67 o 
  -2 -13   9       16.90       28.23      8.86 o 
  -1 -13   9        9.55        1.39      7.29 o 
   0 -13   9       16.13       13.20      7.87 o 
   1 -13   9       15.57       14.13      6.84 o 
   2 -13   9       22.80       14.87      6.31 o 
  -4 -12   9      219.05      204.79     14.60 o 
  -3 -12   9       19.75       27.07      6.46 o 
  -2 -12   9      590.71      608.45     19.45 o 
  -1 -12   9        9.55       -0.14      6.91 o 
   0 -12   9      151.00      172.32     12.10 o 
   1 -12   9      389.40      393.39     16.53 o 
   2 -12   9       11.35       10.15      4.48 o 
   3 -12   9      204.63      211.43      9.90 o 
   4 -12   9      117.75      124.28     10.00 o 
  -6 -11   9      171.14      177.87     12.98 o 
  -5 -11   9       12.61       22.25      8.41 o 
  -4 -11   9       59.60       53.04      9.42 o 
  -3 -11   9       60.23       63.54      6.88 o 
  -2 -11   9      271.44      271.35     11.12 o 
  -1 -11   9       17.78       26.60      7.63 o 
   0 -11   9       18.96       24.56      7.01 o 
   1 -11   9      649.87      622.23     21.57 o 
   2 -11   9       41.93       39.59      4.29 o 
   3 -11   9      347.41      339.28     11.03 o 
   4 -11   9        0.35        6.37      5.11 o 
   5 -11   9      480.68      480.75     13.32 o 
  -7 -10   9       27.55       26.97      7.26 o 
  -6 -10   9       70.17       65.72      9.32 o 
  -5 -10   9      229.20      238.98     14.05 o 
  -4 -10   9       73.02       80.07     10.02 o 
  -3 -10   9       53.87       55.33      6.45 o 
  -2 -10   9      154.03      151.39     11.07 o 
  -1 -10   9       21.37       12.52      6.62 o 
   0 -10   9       74.49       78.68      8.75 o 
   1 -10   9       49.25       35.96      4.20 o 
   2 -10   9      419.88      413.98      9.10 o 
   3 -10   9      331.52      336.79      7.20 o 
   4 -10   9       81.76       81.91      6.58 o 
   5 -10   9        6.05        8.04      5.08 o 
   6 -10   9       66.58       52.22      7.27 o 
  -7  -9   9      216.38      204.22     15.02 o 
  -6  -9   9        0.53       -2.16      5.15 o 
  -5  -9   9      293.93      281.61     14.58 o 
  -4  -9   9       21.84       24.01      7.43 o 
  -3  -9   9      168.70      205.96     21.39 o 
  -2  -9   9      125.80      134.25      7.92 o 
  -1  -9   9       40.84       38.48      7.20 o 
   0  -9   9      374.46      389.92      8.76 o 
   1  -9   9       54.14       41.57      3.91 o 
   2  -9   9      385.73      371.54      8.36 o 
   3  -9   9       49.46       44.89      2.94 o 
   4  -9   9      302.03      294.37      9.81 o 
   5  -9   9      270.96      264.47      9.28 o 
   6  -9   9      124.06      124.76      7.33 o 
   7  -9   9      309.60      335.66     35.25 o 
  -8  -8   9       16.56       16.38      3.68 o 
  -7  -8   9        0.77       -0.27      3.70 o 
  -6  -8   9        3.63        3.62      4.90 o 
  -5  -8   9      113.66      122.00      7.92 o 
  -4  -8   9      173.10      176.25     11.79 o 
  -3  -8   9      148.37      143.34     17.51 o 
  -2  -8   9       23.54       20.17      4.64 o 
  -1  -8   9       80.65       85.84      6.40 o 
   0  -8   9      155.20      149.89      5.59 o 
   1  -8   9       15.45       12.55      3.14 o 
   2  -8   9      117.96      129.85      5.13 o 
   3  -8   9        3.30        6.54      3.95 o 
   4  -8   9      393.45      411.45     11.04 o 
   5  -8   9      351.12      353.13     10.21 o 
   6  -8   9      191.99      172.47      7.98 o 
   7  -8   9       32.66       31.99      5.30 o 
  -9  -7   9       38.12       48.89     10.52 o 
  -8  -7   9       77.91       75.91      6.10 o 
  -7  -7   9       46.51       49.96      4.93 o 
  -6  -7   9       63.90       81.42      4.94 o 
  -5  -7   9       82.86       80.06      5.48 o 
  -4  -7   9      318.89      338.08      9.10 o 
  -3  -7   9      243.41      247.90      9.04 o 
  -2  -7   9       52.75       50.52      5.51 o 
  -1  -7   9      359.30      390.88     10.49 o 
   0  -7   9        0.18        2.57      2.76 o 
   1  -7   9      151.77      148.95      6.05 o 
   2  -7   9      180.05      184.34     10.31 o 
   3  -7   9      714.01      659.02     21.38 o 
   4  -7   9       90.68       91.09      5.81 o 
   5  -7   9        2.26        3.15      3.92 o 
   6  -7   9      256.93      273.98      7.55 o 
   7  -7   9       45.94       49.96      4.49 o 
   8  -7   9       27.79       30.59      5.63 o 
  -9  -6   9      272.45      241.00     10.04 o 
  -8  -6   9       73.98       72.64      6.44 o 
  -7  -6   9       40.25       50.28      4.25 o 
  -6  -6   9      600.19      584.76     11.12 o 
  -5  -6   9        7.59       10.11      3.18 o 
  -4  -6   9      374.90      338.32      7.68 o 
  -3  -6   9       13.08       17.72      4.24 o 
  -2  -6   9      269.84      272.65      9.17 o 
  -1  -6   9     1124.67     1156.53     15.30 o 
   0  -6   9     1124.47     1117.34     17.62 o 
   1  -6   9     1432.84     1374.18     19.71 o 
   2  -6   9       52.74       47.10      3.04 o 
   3  -6   9      120.84      123.26      5.09 o 
   4  -6   9        3.99        5.11      2.99 o 
   5  -6   9      363.96      315.26      9.01 o 
   6  -6   9      634.62      625.33     13.43 o 
   7  -6   9       80.23       78.66      5.68 o 
   8  -6   9       77.09       75.60      6.07 o 
 -10  -5   9       22.80       11.07      6.61 o 
  -9  -5   9      294.59      301.69     10.50 o 
  -8  -5   9        4.00        5.74      4.50 o 
  -7  -5   9      274.05      293.18      7.49 o 
  -6  -5   9       48.42       48.70      4.02 o 
  -5  -5   9       80.36      100.59      4.80 o 
  -4  -5   9       76.37       83.23      3.86 o 
  -3  -5   9      140.78      130.33      5.62 o 
  -2  -5   9      305.95      316.62      7.78 o 
  -1  -5   9      376.10      377.33      6.94 o 
   0  -5   9       26.15       27.01      2.59 o 
   1  -5   9       14.69       12.31      2.36 o 
   2  -5   9       17.54       18.88      2.59 o 
   3  -5   9     1233.03     1155.68     25.11 o 
   4  -5   9      184.17      160.43      7.92 o 
   5  -5   9      324.65      328.09     11.08 o 
   6  -5   9      115.32      112.98     11.66 o 
   7  -5   9      360.49      355.87     12.12 o 
   8  -5   9       88.03       85.96     12.07 o 
   9  -5   9      115.84      133.05      7.56 o 
 -10  -4   9       55.90       62.15      7.74 o 
  -9  -4   9      114.21      119.40      6.47 o 
  -8  -4   9       27.77       23.65      4.32 o 
  -7  -4   9       60.49       53.40      3.56 o 
  -6  -4   9      111.05      114.17      4.50 o 
  -5  -4   9      646.31      632.46     10.08 o 
  -4  -4   9     1153.32     1200.58     14.49 o 
  -3  -4   9     1417.03     1425.28     17.95 o 
  -2  -4   9      249.60      230.68      6.58 o 
  -1  -4   9     1410.11     1439.07     17.94 o 
   0  -4   9     2048.75     2024.72     21.94 o 
   1  -4   9        7.76       10.26      2.64 o 
   2  -4   9     1118.19     1083.94     18.15 o 
   3  -4   9      402.02      377.13     11.27 o 
   4  -4   9      361.54      337.46     15.81 o 
   5  -4   9      440.77      411.78     12.54 o 
   6  -4   9      165.44      146.43     12.02 o 
   7  -4   9      523.28      491.59     20.77 o 
   8  -4   9       82.02       91.10     16.29 o 
   9  -4   9      218.80      230.61     11.87 o 
 -10  -3   9      258.97      262.51     15.35 o 
  -9  -3   9       43.06       51.02      5.08 o 
  -8  -3   9      101.92      115.72      5.86 o 
  -7  -3   9      436.88      463.11     11.37 o 
  -6  -3   9       36.79       39.78      3.18 o 
  -5  -3   9      361.99      360.93      9.52 o 
  -4  -3   9     1266.70     1260.96     14.97 o 
  -3  -3   9     2661.34     2830.88     27.90 o 
  -2  -3   9      713.14      720.00      8.04 o 
  -1  -3   9        4.15        0.97      1.85 o 
   0  -3   9     1245.57     1261.14     17.70 o 
   1  -3   9      125.42      112.46      4.69 o 
   2  -3   9     1036.70     1004.95     16.89 o 
   3  -3   9      349.11      325.17     10.27 o 
   4  -3   9      774.60      770.52     18.15 o 
   5  -3   9     1030.73      982.32     22.12 o 
   6  -3   9       56.59       70.96      6.68 o 
   7  -3   9      538.16      547.05     15.09 o 
   8  -3   9      104.37       98.53      7.13 o 
   9  -3   9      329.69      352.06     14.67 o 
 -10  -2   9      328.97      319.30      9.57 o 
  -9  -2   9      154.65      148.02      9.07 o 
  -8  -2   9      180.39      170.38      6.72 o 
  -7  -2   9      128.76      117.60      4.35 o 
  -6  -2   9       92.33       97.28      4.04 o 
  -5  -2   9       12.78       16.67      3.16 o 
  -4  -2   9      760.93      815.18     10.51 o 
  -3  -2   9     2123.65     2204.46     22.15 o 
  -2  -2   9      205.71      203.56      3.41 o 
  -1  -2   9      515.77      514.19      8.79 o 
   0  -2   9      311.95      332.49      6.68 o 
   1  -2   9       89.80       83.04      4.03 o 
   2  -2   9     1511.45     1508.81     23.76 o 
   3  -2   9       14.44       12.08      3.63 o 
   4  -2   9     1457.14     1489.01     30.55 o 
   5  -2   9      207.47      219.89      8.78 o 
   6  -2   9       74.85       82.71      6.18 o 
   7  -2   9      137.81      117.22     10.55 o 
   8  -2   9      108.65      115.78      9.27 o 
   9  -2   9      519.43      513.72     15.06 o 
 -10  -1   9      107.57       97.18      6.19 o 
  -9  -1   9      169.79      186.16      7.41 o 
  -8  -1   9      335.95      344.96      8.83 o 
  -7  -1   9       84.43       81.37      5.07 o 
  -6  -1   9       92.59       90.26      3.86 o 
  -5  -1   9      312.18      308.50      6.20 o 
  -4  -1   9      140.72      129.25      3.59 o 
  -3  -1   9      700.16      717.76      9.27 o 
  -2  -1   9       14.90       27.30      1.87 o 
  -1  -1   9     2264.47     2358.96     27.49 o 
   0  -1   9       26.23       25.54      2.41 o 
   1  -1   9      221.06      202.66      5.77 o 
   2  -1   9      264.44      268.23      6.89 o 
   3  -1   9        3.12        1.00      3.37 o 
   4  -1   9     1169.33     1150.37     19.58 o 
   5  -1   9      355.47      352.69      9.80 o 
   6  -1   9     1304.72     1358.97     22.88 o 
   7  -1   9       52.99       44.06      4.38 o 
   8  -1   9       10.80        9.96      3.84 o 
   9  -1   9      218.15      221.90      7.86 o 
 -10   0   9      133.29      131.87      6.87 o 
  -9   0   9       98.11      112.79      6.04 o 
  -8   0   9      102.85      105.49      5.50 o 
  -7   0   9      132.09      132.78      4.28 o 
  -6   0   9      513.96      503.75      9.21 o 
  -5   0   9      234.09      241.24      5.95 o 
  -4   0   9      303.77      291.65      5.23 o 
  -3   0   9       75.17       70.09      2.79 o 
  -2   0   9      344.38      337.82      5.04 o 
  -1   0   9      688.44      686.56      9.56 o 
   0   0   9        9.15       12.31      2.34 o 
   1   0   9      313.79      286.05      8.32 o 
   2   0   9     1198.30     1168.74     16.50 o 
   3   0   9     1136.08     1147.07     15.94 o 
   4   0   9     1457.80     1449.02     23.96 o 
   5   0   9       67.92       71.24      4.47 o 
   6   0   9      603.76      618.21     12.66 o 
   7   0   9        9.77        6.84      3.67 o 
   8   0   9      540.91      546.93     23.14 o 
   9   0   9      167.38      169.85      8.01 o 
 -11   1   9       33.82       29.90      9.74 o 
 -10   1   9        3.90        3.61      4.32 o 
  -9   1   9       40.72       38.43      4.61 o 
  -8   1   9       13.58       16.91      4.21 o 
  -7   1   9        4.15        2.85      2.31 o 
  -6   1   9      557.26      537.30      9.62 o 
  -5   1   9       66.72       69.86      3.27 o 
  -4   1   9      390.99      405.58      8.15 o 
  -3   1   9       25.68       28.05      2.16 o 
  -2   1   9      143.92      150.56      3.37 o 
  -1   1   9      390.82      370.63      6.26 o 
   0   1   9      128.08      127.33      3.64 o 
   1   1   9      957.35      952.35     14.03 o 
   2   1   9       23.29       24.88      2.50 o 
   3   1   9      264.43      239.70      7.08 o 
   4   1   9       79.98       74.19      4.50 o 
   5   1   9      309.69      324.55      8.46 o 
   6   1   9      767.25      728.55     14.31 o 
   7   1   9       46.45       50.49      4.64 o 
   8   1   9      469.17      464.08     11.23 o 
   9   1   9        6.30        7.16      5.32 o 
 -10   2   9       65.32       87.27      5.88 o 
  -9   2   9      541.06      541.26     12.95 o 
  -8   2   9       62.56       62.35      7.32 o 
  -7   2   9      523.58      526.08      9.21 o 
  -6   2   9       22.72       25.86      3.30 o 
  -5   2   9     1081.71     1078.76     14.41 o 
  -4   2   9      760.17      740.33     10.70 o 
  -3   2   9      133.53      138.40      4.74 o 
  -2   2   9     1697.72     1719.43     19.03 o 
  -1   2   9      165.55      178.58      3.92 o 
   0   2   9     1416.03     1367.01     15.45 o 
   1   2   9      132.32      137.06      3.81 o 
   2   2   9      608.40      592.76      9.86 o 
   3   2   9      280.06      282.68      5.99 o 
   4   2   9      255.31      246.31      7.31 o 
   5   2   9       77.23       75.99      4.89 o 
   6   2   9       41.59       46.33      4.44 o 
   7   2   9      176.49      198.72      7.64 o 
   8   2   9      162.15      152.82     14.29 o 
   9   2   9      189.75      170.93      7.65 o 
 -10   3   9      116.69      115.00      7.12 o 
  -9   3   9      103.57       93.96      6.44 o 
  -8   3   9       48.26       45.74      5.17 o 
  -7   3   9      176.17      170.41      4.81 o 
  -6   3   9       46.12       49.86      3.21 o 
  -5   3   9       21.60       22.73      2.98 o 
  -4   3   9        3.72        3.97      2.18 o 
  -3   3   9       51.00       50.94      2.64 o 
  -2   3   9     1543.03     1554.85     17.54 o 
  -1   3   9       46.70       57.40      2.66 o 
   0   3   9       89.58       90.71      3.09 o 
   1   3   9       64.15       61.50      2.94 o 
   2   3   9      612.34      580.13      9.85 o 
   3   3   9      191.50      199.98      5.15 o 
   4   3   9      531.62      560.89     11.92 o 
   5   3   9      838.11      801.83     15.49 o 
   6   3   9        6.20        8.11      3.78 o 
   7   3   9      368.43      392.55     10.41 o 
   8   3   9      175.85      170.54      7.65 o 
 -10   4   9      189.02      210.92     10.04 o 
  -9   4   9        4.22        0.75      4.33 o 
  -8   4   9      387.51      400.42     10.77 o 
  -7   4   9      895.53      867.31     15.66 o 
  -6   4   9      132.63      129.73      4.88 o 
  -5   4   9     1309.26     1292.94     17.02 o 
  -4   4   9      333.19      333.91      6.61 o 
  -3   4   9      441.42      409.04      6.87 o 
  -2   4   9       22.11       20.18      2.44 o 
  -1   4   9      618.22      614.34      8.44 o 
   0   4   9     1864.56     1891.27     20.87 o 
   1   4   9      850.22      852.46     11.89 o 
   2   4   9      126.05      136.16      4.13 o 
   3   4   9       91.35       94.94      4.06 o 
   4   4   9      345.93      373.62      9.55 o 
   5   4   9      350.41      341.07      9.23 o 
   6   4   9       73.16       82.11      5.59 o 
   7   4   9      299.92      309.67      9.59 o 
   8   4   9        0.05        4.12      4.52 o 
 -10   5   9       97.36       98.18      8.09 o 
  -9   5   9      199.18      204.95      9.88 o 
  -8   5   9      445.90      430.73     11.43 o 
  -7   5   9       12.57       14.08      2.31 o 
  -6   5   9      285.24      288.02      6.38 o 
  -5   5   9      406.46      406.70      7.68 o 
  -4   5   9      141.64      139.62      4.58 o 
  -3   5   9      847.95      805.99     10.64 o 
  -2   5   9        8.70        6.23      2.48 o 
  -1   5   9      548.47      502.83      9.32 o 
   0   5   9      846.91      865.70     11.07 o 
   1   5   9      893.84      905.93     12.73 o 
   2   5   9      100.87      110.62      4.09 o 
   3   5   9       21.33       30.39      2.96 o 
   4   5   9      306.55      317.87      6.50 o 
   5   5   9        2.43       -2.52      3.70 o 
   6   5   9      443.25      450.93     11.64 o 
   7   5   9      439.56      481.48     12.32 o 
   8   5   9      368.27      386.12     17.38 o 
 -10   6   9      125.68      126.12      9.01 o 
  -9   6   9       43.27       51.13      5.86 o 
  -8   6   9      373.77      364.00     10.66 o 
  -7   6   9       38.99       33.31      4.33 o 
  -6   6   9      444.19      441.07      8.18 o 
  -5   6   9      597.45      577.52      9.66 o 
  -4   6   9       86.53       87.18      4.06 o 
  -3   6   9      788.08      787.85     10.68 o 
  -2   6   9       19.92       19.61      3.00 o 
  -1   6   9     1086.69     1056.18     16.23 o 
   0   6   9        6.38        9.72      2.47 o 
   1   6   9     1237.75     1221.49     16.33 o 
   2   6   9      182.98      191.58      5.28 o 
   3   6   9      105.67      107.70      4.25 o 
   4   6   9      647.53      658.92     11.22 o 
   5   6   9        8.21        8.67      4.35 o 
   6   6   9      386.90      384.95     10.98 o 
   7   6   9       27.27       22.84      5.28 o 
  -9   7   9       77.32       83.68      8.01 o 
  -8   7   9      265.30      252.73      9.31 o 
  -7   7   9        1.89       -1.04      3.85 o 
  -6   7   9       39.49       44.56      3.62 o 
  -5   7   9        1.59       -0.69      2.69 o 
  -4   7   9      218.17      212.69      6.31 o 
  -3   7   9      719.06      674.30     14.19 o 
  -2   7   9      446.44      427.38      8.97 o 
  -1   7   9      360.47      366.88      8.22 o 
   0   7   9      109.96      104.49      4.85 o 
   1   7   9      332.41      325.75      7.03 o 
   2   7   9      159.65      152.95      7.20 o 
   3   7   9      306.01      303.68      7.50 o 
   4   7   9       55.68       58.69      3.92 o 
   5   7   9      142.14      146.64      8.50 o 
   6   7   9      152.30      154.60      7.97 o 
   7   7   9       17.21       18.12      6.30 o 
  -9   8   9      142.75      154.93      9.84 o 
  -8   8   9       12.86       15.51      4.70 o 
  -7   8   9      146.36      138.38      6.87 o 
  -6   8   9      100.92       98.76      4.61 o 
  -5   8   9      111.60      121.32      5.00 o 
  -4   8   9      128.58      121.39      5.50 o 
  -3   8   9      118.94      108.77      6.51 o 
  -2   8   9      435.93      430.68      8.24 o 
  -1   8   9       64.00       69.07      4.45 o 
   0   8   9        3.87        8.53      3.28 o 
   1   8   9      167.91      181.12      7.44 o 
   2   8   9      217.06      220.80      8.67 o 
   3   8   9      851.22      883.42     13.43 o 
   4   8   9       23.20       31.18      5.02 o 
   5   8   9       69.96       72.09      6.44 o 
   6   8   9       68.07       75.63      9.10 o 
  -8   9   9       14.65       13.40      5.81 o 
  -7   9   9      140.50      140.03      7.07 o 
  -6   9   9      116.90      119.93      5.22 o 
  -5   9   9      167.51      164.26      5.86 o 
  -4   9   9        4.22        3.87      4.11 o 
  -3   9   9        1.04        4.72      4.32 o 
  -2   9   9      426.99      413.62      8.36 o 
  -1   9   9        9.35       13.69      3.09 o 
   0   9   9      910.33      876.76     15.17 o 
   1   9   9      584.60      570.74     13.32 o 
   2   9   9       17.84       20.14      4.54 o 
   3   9   9       92.33      104.14      5.58 o 
   4   9   9        9.45        6.17      3.31 o 
   5   9   9     1158.90     1220.06     23.70 o 
  -7  10   9      116.39      119.46      8.13 o 
  -6  10   9        1.06       -1.52      3.42 o 
  -5  10   9      160.94      143.55      7.40 o 
  -4  10   9      195.30      199.31     12.79 o 
  -3  10   9      264.53      248.31      9.09 o 
  -2  10   9      117.91      102.56      4.98 o 
  -1  10   9        8.41        1.90      3.10 o 
   0  10   9       21.71       20.05      3.96 o 
   1  10   9        2.97        2.22      4.31 o 
   2  10   9       89.11      107.08      7.02 o 
   3  10   9       66.29       72.64      6.11 o 
   4  10   9      118.33      113.24     20.83 o 
  -6  11   9        6.60       14.15      5.90 o 
  -5  11   9       27.55       23.64      5.22 o 
  -4  11   9        0.18       -3.42      4.56 o 
  -3  11   9       40.30       49.07      8.75 o 
  -2  11   9        2.59        3.45      7.16 o 
  -1  11   9      213.94      215.44      6.84 o 
   0  11   9      140.88      124.80      6.64 o 
   1  11   9       38.57       30.92      5.59 o 
   2  11   9      159.16      153.83     14.50 o 
   3  11   9       30.34       25.84      6.48 o 
  -4  12   9       94.48      100.88     10.27 o 
  -3  12   9       14.98       10.33      7.37 o 
  -2  12   9       31.89       35.36      8.58 o 
  -1  12   9      178.95      184.90      7.26 o 
   0  12   9       13.28       16.85      5.66 o 
   1  12   9       63.28       46.82      9.33 o 
  -3 -12  10       37.07       50.49      7.23 o 
  -2 -12  10        0.78       -7.22      7.22 o 
  -1 -12  10       35.61       28.51      8.32 o 
   0 -12  10      121.59      124.70     11.23 o 
   1 -12  10      171.90      164.94     11.32 o 
   2 -12  10      308.47      349.49     14.24 o 
   3 -12  10       24.47       31.67      6.48 o 
  -5 -11  10       78.38       76.60     10.89 o 
  -4 -11  10       78.87       82.68     11.07 o 
  -3 -11  10      192.82      202.11     10.47 o 
  -2 -11  10       12.40       10.25      5.56 o 
  -1 -11  10      313.61      332.18     16.39 o 
   0 -11  10       11.77        7.18      6.51 o 
   1 -11  10        9.68       11.16      6.41 o 
   2 -11  10        4.58        5.69      3.92 o 
   3 -11  10        0.90        1.53      5.25 o 
   4 -11  10       85.46       96.14      7.48 o 
  -6 -10  10        2.55        8.23      7.81 o 
  -5 -10  10        2.22        7.17      7.96 o 
  -4 -10  10       37.77       43.49      8.97 o 
  -3 -10  10       52.14       60.24      6.90 o 
  -2 -10  10       66.89       57.72      6.56 o 
  -1 -10  10      376.56      384.46     17.33 o 
   0 -10  10      137.51      145.72     11.16 o 
   1 -10  10      534.57      555.66     15.18 o 
   2 -10  10        1.78        5.80      3.46 o 
   3 -10  10      156.51      181.85      8.64 o 
   4 -10  10       75.37       73.96      6.68 o 
   5 -10  10      160.40      148.55      8.39 o 
  -7  -9  10      105.12      118.16     10.13 o 
  -6  -9  10       66.63       70.37      9.22 o 
  -5  -9  10      289.09      293.84     15.59 o 
  -4  -9  10       96.95      119.44     11.26 o 
  -3  -9  10       88.40      101.34      7.41 o 
  -2  -9  10      269.53      286.37     10.71 o 
  -1  -9  10      350.55      343.64     15.82 o 
   0  -9  10       96.18       92.16      9.10 o 
   1  -9  10      229.22      225.82      8.21 o 
   2  -9  10        8.23       -0.12      3.74 o 
   3  -9  10      233.11      251.31      9.41 o 
   4  -9  10      225.97      233.79      9.29 o 
   5  -9  10      105.02       87.65      7.45 o 
   6  -9  10      227.02      225.34     11.03 o 
  -8  -8  10       58.38       58.80      5.93 o 
  -7  -8  10      145.27      136.83      8.54 o 
  -6  -8  10      210.11      204.08     12.73 o 
  -5  -8  10       68.87       65.28      8.96 o 
  -4  -8  10       31.04       27.48      7.60 o 
  -3  -8  10        5.21        4.12      4.57 o 
  -2  -8  10      500.84      498.25     13.91 o 
  -1  -8  10        6.10        5.32      6.02 o 
   0  -8  10       17.06       20.53      3.59 o 
   1  -8  10      196.35      198.16      6.45 o 
   2  -8  10       57.73       57.10      4.06 o 
   3  -8  10      509.89      497.59     12.54 o 
   4  -8  10        0.43       -4.20      4.20 o 
   5  -8  10      355.84      364.61     10.80 o 
   6  -8  10       76.68       74.34      6.31 o 
   7  -8  10       71.47       55.53      9.42 o 
  -8  -7  10       10.12        3.70      3.55 o 
  -7  -7  10       37.43       42.09      4.57 o 
  -6  -7  10       60.14       45.46     10.81 o 
  -5  -7  10      125.37      121.74     10.47 o 
  -4  -7  10       89.46       73.73      6.33 o 
  -3  -7  10       79.65       92.52      6.58 o 
  -2  -7  10       59.16       67.79      7.27 o 
  -1  -7  10       53.04       56.51      7.32 o 
   0  -7  10      837.32      825.28     15.09 o 
   1  -7  10      173.08      174.13      5.91 o 
   2  -7  10      157.98      140.12      5.26 o 
   3  -7  10       13.17       14.37      4.24 o 
   4  -7  10        4.94        4.62      4.16 o 
   5  -7  10      619.76      609.94     11.94 o 
   6  -7  10       36.47       34.14      4.41 o 
   7  -7  10      133.66      126.08      8.79 o 
  -9  -6  10        8.44        9.07      6.44 o 
  -8  -6  10      114.14      123.79      5.48 o 
  -7  -6  10      237.63      254.08      7.41 o 
  -6  -6  10      251.23      245.69     10.28 o 
  -5  -6  10      132.77      137.43      7.92 o 
  -4  -6  10      141.57      141.61     12.86 o 
  -3  -6  10      333.27      341.10     10.91 o 
  -2  -6  10       22.97       38.27      4.94 o 
  -1  -6  10      348.61      349.73     12.19 o 
   0  -6  10      396.61      404.07      8.62 o 
   1  -6  10      291.82      275.10      6.98 o 
   2  -6  10      596.27      573.24      9.29 o 
   3  -6  10       21.33       21.25      3.60 o 
   4  -6  10      134.19      130.53      5.56 o 
   5  -6  10      278.16      262.20     11.20 o 
   6  -6  10      147.81      160.94      7.41 o 
   7  -6  10      288.81      279.91     10.32 o 
   8  -6  10       33.95       34.14     13.11 o 
  -9  -5  10        6.78       16.24      5.38 o 
  -8  -5  10       24.57       23.19      4.24 o 
  -7  -5  10       42.39       44.95      4.25 o 
  -6  -5  10       73.32       76.33      4.70 o 
  -5  -5  10      301.51      308.21      7.79 o 
  -4  -5  10      226.87      216.20     12.89 o 
  -3  -5  10      258.73      275.41      9.48 o 
  -2  -5  10        0.41        5.31      3.67 o 
  -1  -5  10      322.14      331.77      7.11 o 
   0  -5  10      534.80      537.03      9.98 o 
   1  -5  10       77.49       72.94      4.05 o 
   2  -5  10      652.56      667.70     11.24 o 
   3  -5  10       65.90       49.65      5.80 o 
   4  -5  10      316.00      321.75     14.67 o 
   5  -5  10      105.41       97.80      9.70 o 
   6  -5  10      182.55      194.26      9.62 o 
   7  -5  10      194.71      210.42     10.29 o 
   8  -5  10       70.30       73.46      8.91 o 
  -9  -4  10       45.91       51.00      5.42 o 
  -8  -4  10        7.03        5.95      2.52 o 
  -7  -4  10       53.39       49.39      3.73 o 
  -6  -4  10      253.32      254.81      7.78 o 
  -5  -4  10      447.79      446.09      8.50 o 
  -4  -4  10     1401.96     1377.01     16.43 o 
  -3  -4  10      506.66      462.89     12.44 o 
  -2  -4  10      538.96      544.97     11.20 o 
  -1  -4  10      226.28      231.58      6.21 o 
   0  -4  10       26.14       30.59      5.92 o 
   1  -4  10     1462.96     1465.10     23.98 o 
   2  -4  10     1898.07     1888.95     31.46 o 
   3  -4  10     1054.59     1001.79     22.83 o 
   4  -4  10      228.71      222.48      9.32 o 
   5  -4  10        0.23        3.74      4.47 o 
   6  -4  10      343.08      299.10     11.17 o 
   7  -4  10      117.13      106.24      7.74 o 
   8  -4  10      129.11      118.91     19.80 o 
 -10  -3  10       26.54       12.21      7.24 o 
  -9  -3  10      294.09      316.78      9.29 o 
  -8  -3  10      610.42      635.77     12.95 o 
  -7  -3  10       10.55        9.72      2.84 o 
  -6  -3  10      413.27      431.75      8.17 o 
  -5  -3  10       19.19       16.62      2.76 o 
  -4  -3  10      244.56      292.41      5.69 o 
  -3  -3  10      590.48      529.41     11.32 o 
  -2  -3  10      845.80      858.51     15.43 o 
  -1  -3  10      536.74      538.40      8.53 o 
   0  -3  10      295.53      297.01      7.73 o 
   1  -3  10       92.55       88.87      4.61 o 
   2  -3  10       58.29       54.85      3.75 o 
   3  -3  10     1117.95     1056.11     23.57 o 
   4  -3  10        6.74        4.74      4.26 o 
   5  -3  10       52.63       43.68      5.47 o 
   6  -3  10      248.90      224.03      9.55 o 
   7  -3  10       18.41       24.08      5.67 o 
   8  -3  10      768.89      772.10     20.17 o 
 -10  -2  10        5.17        4.20      6.17 o 
  -9  -2  10       18.33       21.78      4.57 o 
  -8  -2  10       12.67       11.03      3.90 o 
  -7  -2  10      101.82      100.01      4.34 o 
  -6  -2  10      213.81      220.48      5.77 o 
  -5  -2  10       79.60       62.34      3.54 o 
  -4  -2  10     1465.88     1383.67     16.29 o 
  -3  -2  10       37.46       33.28      2.22 o 
  -2  -2  10      531.07      502.18     15.23 o 
  -1  -2  10      236.88      228.20      5.66 o 
   0  -2  10     1358.89     1360.89     19.20 o 
   1  -2  10     1296.65     1248.58     20.70 o 
   2  -2  10      165.85      164.47      5.51 o 
   3  -2  10      605.36      572.11     14.94 o 
   4  -2  10        1.35        3.54      4.05 o 
   5  -2  10     1150.24     1149.57     25.61 o 
   6  -2  10      392.80      365.56     12.00 o 
   7  -2  10       52.66       51.03      6.38 o 
   8  -2  10      313.15      336.03     12.25 o 
 -10  -1  10        9.16       15.09      4.69 o 
  -9  -1  10       36.43       40.76      4.87 o 
  -8  -1  10       23.01       26.47      4.12 o 
  -7  -1  10      586.02      575.67      9.63 o 
  -6  -1  10       11.08        7.45      2.65 o 
  -5  -1  10        4.61        4.20      2.50 o 
  -4  -1  10      663.18      690.72     10.26 o 
  -3  -1  10       30.80       35.83      2.44 o 
  -2  -1  10      635.69      654.38     10.73 o 
  -1  -1  10       90.11       85.98      3.89 o 
   0  -1  10      547.37      539.17      9.35 o 
   1  -1  10      963.93      986.21     20.56 o 
   2  -1  10      363.00      345.92      8.12 o 
   3  -1  10      505.14      501.62      9.44 o 
   4  -1  10       16.15       12.52      4.25 o 
   5  -1  10      205.33      186.58      6.97 o 
   6  -1  10       13.35       11.68      3.99 o 
   7  -1  10      182.49      176.05      7.25 o 
   8  -1  10      203.96      215.98     21.96 o 
 -10   0  10      287.90      293.99      9.26 o 
  -9   0  10        4.64        5.11      4.08 o 
  -8   0  10       38.74       47.41      4.61 o 
  -7   0  10      604.99      614.05     10.04 o 
  -6   0  10       69.54       71.58      4.14 o 
  -5   0  10      925.64      931.50     14.60 o 
  -4   0  10        3.78        2.30      1.99 o 
  -3   0  10      554.38      576.62      8.19 o 
  -2   0  10      250.30      251.41      8.52 o 
  -1   0  10       27.92       24.26      2.69 o 
   0   0  10     1026.21     1048.97     15.46 o 
   1   0  10        0.86        0.07      2.42 o 
   2   0  10      960.73      939.65     14.08 o 
   3   0  10      249.54      250.64      6.24 o 
   4   0  10      480.25      454.52     10.36 o 
   5   0  10      329.53      349.11     10.70 o 
   6   0  10       23.39       30.45      4.24 o 
   7   0  10      610.44      597.64     15.43 o 
   8   0  10       93.85       98.26      6.16 o 
 -10   1  10      261.66      271.72      9.04 o 
  -9   1  10      167.52      164.95      7.94 o 
  -8   1  10       13.89       11.30      4.34 o 
  -7   1  10      311.83      327.62      7.32 o 
  -6   1  10       87.93       85.76      4.29 o 
  -5   1  10      485.84      512.11      9.55 o 
  -4   1  10        1.03        1.50      1.90 o 
  -3   1  10      528.07      524.55      7.67 o 
  -2   1  10      533.18      540.48      9.46 o 
  -1   1  10      140.30      132.82      4.07 o 
   0   1  10      878.92      891.61     13.62 o 
   1   1  10      602.47      595.46     10.14 o 
   2   1  10      685.11      685.05     11.12 o 
   3   1  10      339.00      325.59      9.15 o 
   4   1  10     1254.21     1182.75     20.65 o 
   5   1  10      223.11      232.78      7.46 o 
   6   1  10       52.24       51.65      4.82 o 
   7   1  10      126.29      136.56      6.70 o 
   8   1  10      231.44      247.94      8.80 o 
 -10   2  10       40.59       56.96      7.18 o 
  -9   2  10        0.14        4.41      4.51 o 
  -8   2  10      244.42      233.79      8.58 o 
  -7   2  10       34.56       40.21      4.41 o 
  -6   2  10      122.62      126.32      5.08 o 
  -5   2  10      302.33      306.98      6.43 o 
  -4   2  10        2.07        2.09      2.24 o 
  -3   2  10     1408.21     1448.16     16.76 o 
  -2   2  10       36.85       37.03      3.07 o 
  -1   2  10      729.40      711.22     10.32 o 
   0   2  10       52.68       65.29      3.19 o 
   1   2  10       33.01       36.47      3.09 o 
   2   2  10      222.29      218.88      5.63 o 
   3   2  10        2.41        0.35      2.19 o 
   4   2  10      805.00      766.07     21.58 o 
   5   2  10       52.07       53.05      4.82 o 
   6   2  10      377.15      378.31     10.17 o 
   7   2  10      286.66      275.23      8.96 o 
   8   2  10       22.30       26.73      4.95 o 
 -10   3  10        1.83        0.01      6.80 o 
  -9   3  10      323.44      304.91     12.46 o 
  -8   3  10       31.14       34.52      5.18 o 
  -7   3  10        4.23        5.24      2.81 o 
  -6   3  10      337.66      319.59      7.49 o 
  -5   3  10        2.55        2.54      2.48 o 
  -4   3  10      234.13      219.23      5.47 o 
  -3   3  10        6.91        9.80      2.79 o 
  -2   3  10      798.10      773.96     16.03 o 
  -1   3  10      998.76      979.39     13.67 o 
   0   3  10        0.81        1.71      1.86 o 
   1   3  10      340.85      326.03      7.14 o 
   2   3  10       63.01       63.80      3.67 o 
   3   3  10      325.34      342.73      7.21 o 
   4   3  10     1052.03     1019.97     21.63 o 
   5   3  10       80.27       74.39      5.36 o 
   6   3  10      843.82      819.43     16.49 o 
   7   3  10        1.53        2.36      4.34 o 
   8   3  10       90.76       89.64      6.54 o 
 -10   4  10        1.98       -3.33      5.83 o 
  -9   4  10       74.33       77.14      6.85 o 
  -8   4  10      290.74      295.83      9.83 o 
  -7   4  10        2.30        6.45      2.88 o 
  -6   4  10      495.84      479.46      8.66 o 
  -5   4  10        3.37        7.81      2.66 o 
  -4   4  10     1583.76     1553.01     19.98 o 
  -3   4  10     1870.86     1903.07     23.51 o 
  -2   4  10      267.32      258.65      6.65 o 
  -1   4  10      295.36      306.35      6.99 o 
   0   4  10       81.42       81.39      3.28 o 
   1   4  10     2023.07     1973.84     26.94 o 
   2   4  10       90.05       89.78      4.28 o 
   3   4  10      583.36      591.01     10.39 o 
   4   4  10       20.49       21.70      4.22 o 
   5   4  10        9.02       10.49      4.70 o 
   6   4  10      263.99      272.07      9.29 o 
   7   4  10       55.07       57.54      5.85 o 
  -9   5  10      143.46      137.11      9.46 o 
  -8   5  10      261.94      260.35     14.75 o 
  -7   5  10       96.20       96.67      4.64 o 
  -6   5  10      530.65      506.56      9.05 o 
  -5   5  10        5.35        5.69      2.75 o 
  -4   5  10      117.93      120.70      4.61 o 
  -3   5  10      210.89      196.98      6.07 o 
  -2   5  10      122.03      120.01      4.92 o 
  -1   5  10       34.65       34.49      3.71 o 
   0   5  10       10.75        9.63      2.33 o 
   1   5  10      248.82      243.76      5.84 o 
   2   5  10       19.54       21.91      3.23 o 
   3   5  10      276.50      274.23      6.86 o 
   4   5  10        1.27        3.07      5.17 o 
   5   5  10      275.65      266.51      9.02 o 
   6   5  10      120.73      119.84      7.01 o 
   7   5  10      253.94      248.28     12.15 o 
  -9   6  10      444.14      426.23     14.44 o 
  -8   6  10       97.42      101.94      6.97 o 
  -7   6  10       23.93       25.46      3.20 o 
  -6   6  10        2.76        2.43      3.00 o 
  -5   6  10     1128.15     1070.58     15.27 o 
  -4   6  10      654.23      636.29     10.52 o 
  -3   6  10      397.06      376.77      8.41 o 
  -2   6  10      287.47      287.79      7.23 o 
  -1   6  10       61.56       56.60      3.87 o 
   0   6  10      175.03      178.15      5.82 o 
   1   6  10       25.65       28.44      3.02 o 
   2   6  10      203.53      211.17      6.50 o 
   3   6  10      468.66      473.97     11.28 o 
   4   6  10      141.24      143.24      4.84 o 
   5   6  10      293.52      292.51      9.76 o 
   6   6  10        5.70        4.45      4.88 o 
   7   6  10       42.17       44.35      6.05 o 
  -9   7  10       60.28       51.07      7.48 o 
  -8   7  10      142.46      140.77      9.21 o 
  -7   7  10       92.79       94.68      4.47 o 
  -6   7  10       69.31       61.14      4.14 o 
  -5   7  10      284.19      274.58      7.17 o 
  -4   7  10      190.81      189.37      7.67 o 
  -3   7  10      926.56      861.95     17.20 o 
  -2   7  10       15.43       13.81      3.29 o 
  -1   7  10      146.96      133.76      5.49 o 
   0   7  10      178.28      176.00      6.01 o 
   1   7  10        0.71       10.52      3.68 o 
   2   7  10      621.50      636.34     10.64 o 
   3   7  10      130.55      130.60      5.58 o 
   4   7  10      290.22      311.17      7.49 o 
   5   7  10       24.84       20.20      5.17 o 
   6   7  10        1.55       -4.30      4.79 o 
  -8   8  10       33.45       40.96      7.29 o 
  -7   8  10      124.28      128.37      7.90 o 
  -6   8  10      131.63      133.13      8.76 o 
  -5   8  10       51.13       53.61      5.92 o 
  -4   8  10       26.26       22.54      4.43 o 
  -3   8  10      249.67      225.48     11.84 o 
  -2   8  10       54.55       60.94      4.48 o 
  -1   8  10      227.67      211.11      6.80 o 
   0   8  10      318.80      315.83     14.97 o 
   1   8  10       56.44       54.07      5.22 o 
   2   8  10       32.03       37.88      4.75 o 
   3   8  10        0.47        0.39      3.50 o 
   4   8  10      183.39      201.83      8.19 o 
   5   8  10        4.45        1.56      5.13 o 
  -7   9  10        4.70       -4.31      5.30 o 
  -6   9  10      159.17      159.65      6.68 o 
  -5   9  10       20.52       22.12      4.76 o 
  -4   9  10       14.87       11.43      4.47 o 
  -3   9  10      398.13      380.62     10.98 o 
  -2   9  10       38.61       38.68      4.37 o 
  -1   9  10      268.63      255.61      7.70 o 
   0   9  10        8.36        9.21      4.50 o 
   1   9  10      226.32      237.43      9.36 o 
   2   9  10      150.91      161.22      7.76 o 
   3   9  10      239.87      246.71     10.43 o 
   4   9  10      362.65      352.35      8.65 o 
  -6  10  10      154.59      171.91     10.77 o 
  -5  10  10       80.20       76.09     10.14 o 
  -4  10  10      141.58      146.76      7.87 o 
  -3  10  10       58.73       51.50      5.64 o 
  -2  10  10       92.16      103.66      6.63 o 
  -1  10  10      162.91      161.81      6.78 o 
   0  10  10       44.31       50.96      8.41 o 
   1  10  10      159.45      153.45      8.03 o 
   2  10  10       92.81       98.74      6.78 o 
   3  10  10       23.83       41.91      7.68 o 
  -5  11  10       11.99        4.29      6.79 o 
  -4  11  10      100.69       96.71     10.01 o 
  -3  11  10        1.43        1.33      5.26 o 
  -2  11  10      111.61      108.85     11.70 o 
  -1  11  10       73.60       77.69      5.69 o 
   0  11  10       74.47       72.29      7.68 o 
   1  11  10       96.97      103.48     11.39 o 
   2  11  10        0.09       -3.47      5.08 o 
  -1 -12  11       69.43       42.80      9.13 o 
   0 -12  11       36.13       44.54      8.32 o 
   1 -12  11       41.57       48.08      8.10 o 
  -4 -11  11       68.75       77.32     10.97 o 
  -3 -11  11        6.28       10.21      5.91 o 
  -2 -11  11      204.70      201.93     14.18 o 
  -1 -11  11      168.21      199.88     13.58 o 
   0 -11  11       38.89       32.14      7.86 o 
   1 -11  11        6.30       -4.21      5.94 o 
   2 -11  11      111.10      109.82      6.23 o 
   3 -11  11      253.56      259.97     10.66 o 
  -5 -10  11       75.09       80.29     10.90 o 
  -4 -10  11       16.09        8.89      5.81 o 
  -3 -10  11      132.35      131.77      8.95 o 
  -2 -10  11      181.76      187.78     13.32 o 
  -1 -10  11       38.84       44.23      8.42 o 
   0 -10  11      249.93      269.66     14.30 o 
   1 -10  11       13.17       18.27      6.40 o 
   2 -10  11        4.43        1.59      3.55 o 
   3 -10  11      190.92      217.56     10.57 o 
   4 -10  11      119.44      114.18      7.83 o 
  -6  -9  11      133.03      133.03     11.88 o 
  -5  -9  11       47.97       57.80      9.71 o 
  -4  -9  11       12.55       10.55      5.53 o 
  -3  -9  11      610.78      642.18     17.15 o 
  -2  -9  11      138.13      133.85     10.74 o 
  -1  -9  11      231.98      238.14     13.58 o 
   0  -9  11       31.49       29.95      7.02 o 
   1  -9  11       37.16       35.69      4.24 o 
   2  -9  11       33.93       38.99      4.11 o 
   3  -9  11       13.23       21.34      5.34 o 
   4  -9  11      246.38      249.54      9.58 o 
   5  -9  11        3.99        7.75      5.40 o 
  -7  -8  11      128.42      150.39     11.45 o 
  -6  -8  11      292.56      287.96     15.06 o 
  -5  -8  11      366.69      373.13     17.20 o 
  -4  -8  11       24.15       24.69      5.64 o 
  -3  -8  11        4.48        5.87      5.00 o 
  -2  -8  11       11.41       14.95      4.96 o 
  -1  -8  11      398.28      426.50     17.84 o 
   0  -8  11      149.53      163.50     11.04 o 
   1  -8  11      446.93      445.95      9.74 o 
   2  -8  11      628.21      646.77     11.82 o 
   3  -8  11       88.20       90.17     13.81 o 
   4  -8  11      207.39      211.80      9.10 o 
   5  -8  11       46.73       56.78      6.16 o 
   6  -8  11      803.58      810.42     20.52 o 
  -8  -7  11      694.36      703.87     21.44 o 
  -7  -7  11       22.19       18.40      7.11 o 
  -6  -7  11      120.94       94.57      9.89 o 
  -5  -7  11        2.53        4.68      6.93 o 
  -4  -7  11       47.70       50.45      6.06 o 
  -3  -7  11      308.22      334.91     11.44 o 
  -2  -7  11       23.85       16.51      4.76 o 
  -1  -7  11      656.22      677.08     23.33 o 
   0  -7  11        6.82       11.42      3.40 o 
   1  -7  11      191.55      206.06      6.58 o 
   2  -7  11      573.43      552.16     10.55 o 
   3  -7  11      214.13      207.98      9.14 o 
   4  -7  11      357.50      359.01     10.67 o 
   5  -7  11        0.64       -3.88      3.89 o 
   6  -7  11      478.71      489.07     17.18 o 
   7  -7  11       13.23       12.50      5.76 o 
  -8  -6  11       37.20       30.72      4.15 o 
  -7  -6  11       30.17       35.47      5.67 o 
  -6  -6  11      121.51      105.96      9.74 o 
  -5  -6  11        0.11        7.70      6.35 o 
  -4  -6  11      498.86      493.80     14.10 o 
  -3  -6  11       90.64       90.41      6.63 o 
  -2  -6  11      133.62      137.52      8.20 o 
  -1  -6  11      610.53      621.14     21.69 o 
   0  -6  11      188.30      192.87      6.31 o 
   1  -6  11      117.07      126.40      5.36 o 
   2  -6  11       12.44       12.26      2.87 o 
   3  -6  11      235.43      222.20      7.07 o 
   4  -6  11      480.01      465.75     10.32 o 
   5  -6  11       76.56       77.47      6.13 o 
   6  -6  11      203.79      216.65      8.91 o 
   7  -6  11      108.83      110.32     11.39 o 
  -9  -5  11       66.91       75.90      7.27 o 
  -8  -5  11       23.54       23.29      3.84 o 
  -7  -5  11       43.17       54.70      4.67 o 
  -6  -5  11      108.04      128.10     11.20 o 
  -5  -5  11        5.11        3.77      5.83 o 
  -4  -5  11      301.50      321.62     17.75 o 
  -3  -5  11        0.18        1.76      4.06 o 
  -2  -5  11       48.54       40.77     10.18 o 
  -1  -5  11      264.97      289.19      7.13 o 
   0  -5  11      288.90      295.56      7.43 o 
   1  -5  11      396.26      395.02      7.63 o 
   2  -5  11      315.61      312.97      7.26 o 
   3  -5  11      100.16       87.56      7.12 o 
   4  -5  11      428.02      388.13     13.23 o 
   5  -5  11      604.41      623.27     17.60 o 
   6  -5  11      150.70      182.18     10.01 o 
   7  -5  11      129.42      118.02     10.83 o 
  -9  -4  11       32.12       29.41      5.07 o 
  -8  -4  11        1.22        2.26      3.03 o 
  -7  -4  11      102.39      123.85      5.21 o 
  -6  -4  11        0.54        2.27      3.64 o 
  -5  -4  11        5.16       -0.26      4.30 o 
  -4  -4  11       60.74       63.48      5.75 o 
  -3  -4  11       18.16       24.97      4.58 o 
  -2  -4  11      641.51      671.41     20.40 o 
  -1  -4  11      141.27      140.77      4.40 o 
   0  -4  11      446.10      457.46      9.15 o 
   1  -4  11      951.23      917.11     16.79 o 
   2  -4  11      205.36      214.83      6.73 o 
   3  -4  11        8.38        7.18      4.80 o 
   4  -4  11       51.74       50.42      9.32 o 
   5  -4  11      702.26      672.86     18.14 o 
   6  -4  11      212.33      203.05     10.19 o 
   7  -4  11      209.23      206.82     10.94 o 
  -9  -3  11        5.89        8.56      4.57 o 
  -8  -3  11      179.91      175.09      6.06 o 
  -7  -3  11      152.28      166.27      7.51 o 
  -6  -3  11      134.02      138.05      5.21 o 
  -5  -3  11      172.96      190.74      5.63 o 
  -4  -3  11       18.28       14.78      5.73 o 
  -3  -3  11       93.55       80.51      6.28 o 
  -2  -3  11       33.33       44.62      4.42 o 
  -1  -3  11      407.41      401.99      7.42 o 
   0  -3  11       72.06       80.66      7.81 o 
   1  -3  11      629.82      598.77     12.26 o 
   2  -3  11      516.29      506.13     11.58 o 
   3  -3  11       30.89       35.25      9.76 o 
   4  -3  11       25.98       39.19      7.48 o 
   5  -3  11      115.63      131.55      8.31 o 
   6  -3  11      101.84       96.26     19.15 o 
   7  -3  11      309.01      309.85     12.00 o 
   8  -3  11        1.73        3.69      6.98 o 
  -9  -2  11        0.14        1.35      5.75 o 
  -8  -2  11      444.13      438.90     16.03 o 
  -7  -2  11        2.32        1.91      2.91 o 
  -6  -2  11      449.97      468.63      8.73 o 
  -5  -2  11       52.94       60.16      3.71 o 
  -4  -2  11       61.91       57.41      4.51 o 
  -3  -2  11      840.76      829.82     15.35 o 
  -2  -2  11      172.74      160.83      5.96 o 
  -1  -2  11     1433.70     1418.63     23.38 o 
   0  -2  11      470.76      459.89     10.31 o 
   1  -2  11       61.05       53.94      4.14 o 
   2  -2  11     1211.79     1168.83     19.82 o 
   3  -2  11      234.26      236.05     13.85 o 
   4  -2  11      981.25      955.60     22.55 o 
   5  -2  11       78.98       74.03      6.77 o 
   6  -2  11      440.75      429.52     23.25 o 
   7  -2  11      515.14      503.94     15.58 o 
   8  -2  11       49.48       68.51      9.20 o 
 -10  -1  11       79.82       81.44      8.55 o 
  -9  -1  11        4.27        2.41      4.21 o 
  -8  -1  11      398.65      403.66      7.62 o 
  -7  -1  11       73.13       89.36      4.46 o 
  -6  -1  11      300.63      312.60      7.01 o 
  -5  -1  11      368.86      381.10      7.53 o 
  -4  -1  11      199.75      196.24      6.21 o 
  -3  -1  11      399.80      446.97     10.80 o 
  -2  -1  11       11.93        8.13      2.99 o 
  -1  -1  11      351.96      352.68      9.12 o 
   0  -1  11       84.68       89.88      6.48 o 
   1  -1  11      131.88      128.14      5.55 o 
   2  -1  11       12.91       16.30      3.10 o 
   3  -1  11      142.57      138.35      9.84 o 
   4  -1  11      283.42      278.16     10.58 o 
   5  -1  11       46.16       48.68      6.07 o 
   6  -1  11       97.30       92.36      7.67 o 
   7  -1  11       31.62       39.39      6.57 o 
   8  -1  11       43.06       32.91      8.07 o 
 -10   0  11       27.95       39.57      8.15 o 
  -9   0  11       20.06       12.99      4.39 o 
  -8   0  11      167.54      155.99      7.00 o 
  -7   0  11      156.22      166.45      5.43 o 
  -6   0  11      169.32      178.02      6.04 o 
  -5   0  11        2.54        1.44      2.87 o 
  -4   0  11      682.41      692.64      9.67 o 
  -3   0  11      166.71      172.06      5.38 o 
  -2   0  11      119.74      118.12      5.49 o 
  -1   0  11      942.10      960.14     16.49 o 
   0   0  11      216.16      230.86      7.05 o 
   1   0  11     1347.77     1292.25     21.71 o 
   2   0  11        1.45        4.66      2.81 o 
   3   0  11      305.87      292.60      6.96 o 
   4   0  11      113.29      119.42      7.24 o 
   5   0  11       20.60       23.50      4.35 o 
   6   0  11      345.24      336.37      9.86 o 
   7   0  11      182.43      198.33      8.23 o 
   8   0  11      197.27      192.30      9.21 o 
 -10   1  11       24.82       18.07      7.07 o 
  -9   1  11      429.22      443.14     11.91 o 
  -8   1  11      252.19      274.20      9.57 o 
  -7   1  11      253.50      254.98      6.91 o 
  -6   1  11       12.91       10.14      3.26 o 
  -5   1  11        6.15        6.63      3.79 o 
  -4   1  11      448.55      457.96      8.13 o 
  -3   1  11      195.14      197.56      5.61 o 
  -2   1  11      862.21      863.64     15.75 o 
  -1   1  11      476.00      470.62      8.99 o 
   0   1  11      185.47      183.31      6.43 o 
   1   1  11      704.08      662.38     13.02 o 
   2   1  11       24.88       33.48      4.75 o 
   3   1  11     1374.12     1352.15     19.23 o 
   4   1  11       22.92       23.96      4.12 o 
   5   1  11      606.06      613.40     17.52 o 
   6   1  11      700.73      704.69     14.99 o 
   7   1  11       49.80       49.51      9.17 o 
   8   1  11       87.84       87.17      7.18 o 
 -10   2  11       13.57       10.29      6.41 o 
  -9   2  11      200.07      209.29      9.17 o 
  -8   2  11        1.46        2.11      4.39 o 
  -7   2  11      207.51      207.18      6.40 o 
  -6   2  11      813.51      805.37     13.93 o 
  -5   2  11      347.05      338.52      7.09 o 
  -4   2  11      182.75      181.42      5.28 o 
  -3   2  11       61.44       64.97      3.91 o 
  -2   2  11      660.19      677.76     11.47 o 
  -1   2  11      306.15      297.30      8.03 o 
   0   2  11      682.55      689.23     13.58 o 
   1   2  11      229.11      244.76      6.83 o 
   2   2  11        6.13        1.50      2.61 o 
   3   2  11     1078.46     1052.52     15.80 o 
   4   2  11        6.95       20.22      4.22 o 
   5   2  11      300.13      305.09     15.59 o 
   6   2  11        1.40       -0.39      4.13 o 
   7   2  11      191.91      181.89     10.70 o 
  -9   3  11       33.91       33.48      5.74 o 
  -8   3  11        0.77        7.95      5.60 o 
  -7   3  11      464.25      467.08      9.48 o 
  -6   3  11       24.67       29.25      3.69 o 
  -5   3  11      475.31      480.31      8.71 o 
  -4   3  11       33.99       39.58      3.61 o 
  -3   3  11      103.67       94.99      4.46 o 
  -2   3  11      188.54      189.46      5.70 o 
  -1   3  11        0.54        1.13      3.84 o 
   0   3  11      582.20      579.06     10.53 o 
   1   3  11       30.30       36.71      3.49 o 
   2   3  11      202.72      183.08      5.74 o 
   3   3  11      216.89      221.95      5.97 o 
   4   3  11      274.81      286.75      8.95 o 
   5   3  11      390.19      380.89     10.74 o 
   6   3  11       43.01       53.63      5.62 o 
   7   3  11      248.20      239.48      9.27 o 
  -9   4  11        3.88        3.14      5.06 o 
  -8   4  11      140.92      132.11     12.22 o 
  -7   4  11      292.31      292.88     10.17 o 
  -6   4  11       41.66       42.31      3.99 o 
  -5   4  11      365.87      358.42      7.48 o 
  -4   4  11      111.96      122.21      6.15 o 
  -3   4  11       19.19       20.27      3.20 o 
  -2   4  11      117.86      115.00      4.99 o 
  -1   4  11       10.74        8.81      2.80 o 
   0   4  11     1840.04     1786.50     24.99 o 
   1   4  11      151.75      139.33      5.38 o 
   2   4  11      384.31      366.75     10.49 o 
   3   4  11       15.55       20.48      4.34 o 
   4   4  11       36.29       37.85      5.06 o 
   5   4  11       90.97       93.86      7.04 o 
   6   4  11      198.62      176.20      8.23 o 
   7   4  11      540.87      555.66     15.98 o 
  -9   5  11       33.01       53.65     16.88 o 
  -8   5  11       45.90       49.01      6.46 o 
  -7   5  11       40.98       35.25      3.87 o 
  -6   5  11      587.32      592.29     10.26 o 
  -5   5  11       15.22       15.84      3.19 o 
  -4   5  11      182.04      185.98      7.24 o 
  -3   5  11      524.34      521.47     10.20 o 
  -2   5  11        9.12        7.94      2.98 o 
  -1   5  11       23.29       26.38      3.34 o 
   0   5  11      148.31      143.12      7.94 o 
   1   5  11      872.31      831.60     13.94 o 
   2   5  11      144.05      134.35      5.46 o 
   3   5  11       41.34       48.18      3.93 o 
   4   5  11      209.07      208.47      9.03 o 
   5   5  11      357.24      365.63     10.85 o 
   6   5  11       84.10       86.98      6.82 o 
  -8   6  11      196.70      200.38      9.43 o 
  -7   6  11       59.43       62.44      4.36 o 
  -6   6  11       20.36       19.34      3.45 o 
  -5   6  11       32.58       26.37      3.87 o 
  -4   6  11       69.99       74.17      5.49 o 
  -3   6  11      403.48      395.49      8.96 o 
  -2   6  11       44.32       41.39      3.91 o 
  -1   6  11      148.11      135.34      7.06 o 
   0   6  11      494.81      495.40     12.97 o 
   1   6  11      314.16      303.03      8.86 o 
   2   6  11      374.89      384.24      8.83 o 
   3   6  11      399.00      408.25     10.46 o 
   4   6  11       28.37       32.13      5.17 o 
   5   6  11        0.70       -3.08      4.86 o 
   6   6  11       68.85       93.14      8.78 o 
  -8   7  11        9.89       16.68      6.66 o 
  -7   7  11       94.72       94.07      6.53 o 
  -6   7  11      527.23      551.48     10.26 o 
  -5   7  11       64.03       55.55      6.53 o 
  -4   7  11      285.56      283.67     13.40 o 
  -3   7  11       40.18       41.97      4.75 o 
  -2   7  11       30.34       27.15      3.84 o 
  -1   7  11      274.51      273.45      7.50 o 
   0   7  11       69.28       63.49      5.28 o 
   1   7  11      104.42      115.34      7.92 o 
   2   7  11        0.25       -1.70      3.82 o 
   3   7  11      231.69      237.94      7.18 o 
   4   7  11       79.92       80.45      6.78 o 
   5   7  11      125.09      130.50      9.56 o 
  -7   8  11      139.48      136.80     10.89 o 
  -6   8  11      179.63      165.66     13.68 o 
  -5   8  11        2.28       -0.17      4.07 o 
  -4   8  11      130.68      117.53      6.92 o 
  -3   8  11        3.47       -3.16      4.03 o 
  -2   8  11      280.71      265.98     11.37 o 
  -1   8  11       23.76       25.14      3.97 o 
   0   8  11      232.18      215.54      8.51 o 
   1   8  11      124.01      132.89     12.90 o 
   2   8  11        1.25        5.11      5.16 o 
   3   8  11       74.68       79.84      5.83 o 
   4   8  11       19.66       20.85      3.53 o 
  -6   9  11        5.45        6.23     14.18 o 
  -5   9  11      218.83      209.36     11.34 o 
  -4   9  11      148.08      131.99      7.36 o 
  -3   9  11        9.52        5.05      7.11 o 
  -2   9  11      340.24      335.34     12.51 o 
  -1   9  11       31.37       30.16      4.42 o 
   0   9  11      159.65      174.92      9.85 o 
   1   9  11       65.48       58.20     10.16 o 
   2   9  11      165.42      157.06     17.51 o 
   3   9  11       23.95       30.88      6.97 o 
  -5  10  11      196.61      192.75     12.10 o 
  -4  10  11       45.64       60.33      6.95 o 
  -3  10  11       95.51      105.48      7.30 o 
  -2  10  11      129.96      132.13      6.66 o 
  -1  10  11       84.51       99.61      6.76 o 
   0  10  11       52.48       52.93      6.19 o 
   1  10  11        3.60       11.24      5.65 o 
   2  10  11      669.22      670.66     23.62 o 
  -3  11  11      254.97      252.25     15.27 o 
  -2  11  11       15.66       18.13      5.94 o 
  -1  11  11       26.51       24.96      6.20 o 
  -2 -11  12        0.66        2.24      7.81 o 
  -1 -11  12       26.14       47.03      9.29 o 
   0 -11  12      121.35      127.52     11.25 o 
   1 -11  12       21.53       19.43      6.94 o 
  -4 -10  12        4.38       12.84      6.07 o 
  -3 -10  12        8.87       15.75      5.96 o 
  -2 -10  12       67.49       69.80     10.25 o 
  -1 -10  12       73.12       59.94      9.25 o 
   0 -10  12        0.08        1.66      6.70 o 
   1 -10  12       70.07       64.14      8.25 o 
   2 -10  12      383.33      402.20     10.50 o 
   3 -10  12       15.37       15.41      5.96 o 
  -5  -9  12        0.61       -2.10      7.66 o 
  -4  -9  12      148.11      145.47     13.66 o 
  -3  -9  12        3.53        3.12      5.44 o 
  -2  -9  12        3.14        5.16      7.17 o 
  -1  -9  12      122.82      136.19     11.59 o 
   0  -9  12       17.50        8.44      6.30 o 
   1  -9  12      136.17      122.13      7.80 o 
   2  -9  12      130.66      144.35      6.06 o 
   3  -9  12      120.51      154.13     11.92 o 
   4  -9  12       45.56       47.43      6.43 o 
  -6  -8  12        1.49        5.72      7.69 o 
  -5  -8  12      260.57      256.64     15.16 o 
  -4  -8  12        4.98        8.36      5.38 o 
  -3  -8  12       45.54       62.30     10.60 o 
  -2  -8  12      180.51      180.49      9.23 o 
  -1  -8  12       36.11       39.35      8.00 o 
   0  -8  12      185.53      198.69     12.10 o 
   1  -8  12      214.70      220.38      7.29 o 
   2  -8  12       21.83       11.44      3.56 o 
   3  -8  12       51.79       58.87      6.36 o 
   4  -8  12       64.40       57.14      6.55 o 
   5  -8  12      239.54      248.43     11.76 o 
  -7  -7  12       79.33       93.83      9.93 o 
  -6  -7  12       16.06       18.12      7.83 o 
  -5  -7  12       82.86       68.72      9.48 o 
  -4  -7  12      180.89      202.26     21.44 o 
  -3  -7  12        4.41        5.87      4.96 o 
  -2  -7  12      605.43      597.07     16.07 o 
  -1  -7  12       22.90       25.21      7.11 o 
   0  -7  12       81.42       80.02      8.72 o 
   1  -7  12       11.38       11.55      3.66 o 
   2  -7  12      267.85      257.36      7.23 o 
   3  -7  12       49.79       43.23      5.67 o 
   4  -7  12       48.02       47.67      5.92 o 
   5  -7  12      130.07      129.41      6.72 o 
   6  -7  12       96.84      114.20     13.06 o 
  -8  -6  12        2.02        8.42      6.12 o 
  -7  -6  12       36.15       32.03      7.31 o 
  -6  -6  12       14.84        6.51      7.25 o 
  -5  -6  12       79.85       80.40      9.68 o 
  -4  -6  12       15.21       16.10      5.36 o 
  -3  -6  12      197.46      209.04      9.43 o 
  -2  -6  12      118.06      121.78     14.55 o 
  -1  -6  12      145.95      132.16     10.70 o 
   0  -6  12       64.30       70.36      4.72 o 
   1  -6  12        6.12        6.40      3.33 o 
   2  -6  12      421.74      438.40      8.39 o 
   3  -6  12       61.89       67.90      5.14 o 
   4  -6  12      264.18      259.45      9.94 o 
   5  -6  12      156.64      159.57      8.11 o 
   6  -6  12      208.27      182.45     20.58 o 
  -8  -5  12      102.99      119.09      7.24 o 
  -7  -5  12       40.54       36.89      7.59 o 
  -6  -5  12      163.85      158.25     11.52 o 
  -5  -5  12      200.05      189.06     12.53 o 
  -4  -5  12      270.71      277.37     13.15 o 
  -3  -5  12      225.51      238.37     10.77 o 
  -2  -5  12       54.82       57.16      5.90 o 
  -1  -5  12      243.15      248.19     10.35 o 
   0  -5  12       24.02       26.61      3.69 o 
   1  -5  12        8.52        9.55      3.02 o 
   2  -5  12      203.19      195.66      5.62 o 
   3  -5  12      118.01      119.74      8.64 o 
   4  -5  12      532.43      516.17     18.89 o 
   5  -5  12        4.20        3.06      5.63 o 
   6  -5  12      179.65      160.33     11.01 o 
  -8  -4  12      212.08      222.33      7.22 o 
  -7  -4  12       26.14       13.62      9.39 o 
  -6  -4  12       24.87       38.02      7.52 o 
  -5  -4  12     1139.33     1076.47     32.72 o 
  -4  -4  12      653.46      667.05     16.80 o 
  -3  -4  12      101.93      112.27      7.34 o 
  -2  -4  12       65.57       65.71      5.92 o 
  -1  -4  12      970.48      961.90     21.92 o 
   0  -4  12       69.76       70.96      5.09 o 
   1  -4  12     1135.41     1142.75     24.00 o 
   2  -4  12      237.52      235.10      7.27 o 
   3  -4  12       87.55       86.84      7.62 o 
   4  -4  12      352.46      330.07     12.31 o 
   5  -4  12       25.56       20.42      6.09 o 
   6  -4  12      421.60      408.14     14.31 o 
   7  -4  12       42.43       37.97      8.63 o 
  -9  -3  12        4.51        6.56      4.66 o 
  -8  -3  12       41.36       46.75      3.98 o 
  -7  -3  12      106.13      108.07      5.53 o 
  -6  -3  12        8.14       11.17      4.95 o 
  -5  -3  12      526.42      482.27     18.70 o 
  -4  -3  12      784.84      779.71     19.82 o 
  -3  -3  12      374.12      394.11     14.95 o 
  -2  -3  12      404.86      415.11     10.16 o 
  -1  -3  12      378.26      373.80     20.03 o 
   0  -3  12        2.32        1.04      3.28 o 
   1  -3  12      275.58      261.22      7.90 o 
   2  -3  12       57.56       67.54      4.56 o 
   3  -3  12      920.12      861.33     21.45 o 
   4  -3  12      161.97      147.16      9.02 o 
   5  -3  12      158.05      153.84     13.29 o 
   6  -3  12      126.99      123.95      9.59 o 
   7  -3  12        0.18       11.13      7.21 o 
  -9  -2  12      152.61      185.06      8.32 o 
  -8  -2  12       33.23       33.40      5.19 o 
  -7  -2  12       85.36       97.68      4.88 o 
  -6  -2  12       60.25       64.85      5.24 o 
  -5  -2  12        1.60       -4.41      5.63 o 
  -4  -2  12      298.65      318.04     10.80 o 
  -3  -2  12      135.01      120.49      7.12 o 
  -2  -2  12        6.81        4.29      5.45 o 
  -1  -2  12      109.07      100.86      7.58 o 
   0  -2  12       65.26       62.73      4.70 o 
   1  -2  12     1084.40     1049.25     18.73 o 
   2  -2  12      401.68      382.23     15.79 o 
   3  -2  12      646.64      611.72     17.07 o 
   4  -2  12        0.57       -0.65      5.05 o 
   5  -2  12      287.16      304.61     12.14 o 
   6  -2  12       80.96       71.29     12.41 o 
   7  -2  12       14.15        7.28      7.30 o 
  -9  -1  12       63.12       66.35      6.02 o 
  -8  -1  12      145.28      140.73      5.24 o 
  -7  -1  12       14.92       12.42      3.34 o 
  -6  -1  12      116.73      115.36      4.95 o 
  -5  -1  12      384.89      384.45     16.41 o 
  -4  -1  12       11.40       17.04      4.62 o 
  -3  -1  12      375.31      354.61      9.15 o 
  -2  -1  12     1727.15     1721.65     28.03 o 
  -1  -1  12      136.55      127.21      8.01 o 
   0  -1  12      105.79      100.28      5.47 o 
   1  -1  12        5.46        6.36      3.66 o 
   2  -1  12     1170.17     1142.72     19.85 o 
   3  -1  12      798.62      740.82     19.10 o 
   4  -1  12       66.17       75.40      8.53 o 
   5  -1  12      481.35      459.58     14.75 o 
   6  -1  12        7.23        4.42      5.62 o 
   7  -1  12      303.79      310.85     15.77 o 
  -9   0  12       29.78       28.80      8.22 o 
  -8   0  12       81.21       96.69      5.00 o 
  -7   0  12      327.09      344.51     10.12 o 
  -6   0  12       47.65       53.80      3.97 o 
  -5   0  12      130.46      125.37      6.23 o 
  -4   0  12      259.77      249.23      9.46 o 
  -3   0  12       18.81       22.22      3.68 o 
  -2   0  12      156.39      163.21      7.80 o 
  -1   0  12       74.84       70.04      5.53 o 
   0   0  12      245.60      257.19      7.90 o 
   1   0  12      509.98      491.72     10.95 o 
   2   0  12       80.68       88.82     10.95 o 
   3   0  12      356.59      355.04      8.00 o 
   4   0  12       21.74       29.58      5.78 o 
   5   0  12      744.66      705.37     23.21 o 
   6   0  12      142.30      153.59      9.80 o 
   7   0  12      203.02      210.50     13.73 o 
  -9   1  12       38.61       44.21      5.58 o 
  -8   1  12       72.53       81.69      4.45 o 
  -7   1  12       51.94       56.44      5.66 o 
  -6   1  12       14.47       14.88      3.55 o 
  -5   1  12       52.10       57.83      4.85 o 
  -4   1  12        0.96        3.96      4.16 o 
  -3   1  12      485.48      484.47     12.84 o 
  -2   1  12        9.76       10.07      3.49 o 
  -1   1  12      360.14      354.69      9.19 o 
   0   1  12      363.60      343.19      9.05 o 
   1   1  12      160.66      157.68      6.34 o 
   2   1  12       14.89       15.57      3.52 o 
   3   1  12        0.77       -0.44      2.47 o 
   4   1  12      132.13      143.75      7.06 o 
   5   1  12       33.32       28.52      4.86 o 
   6   1  12      345.52      345.34     10.39 o 
   7   1  12       64.84       68.09      8.98 o 
  -9   2  12        4.15       12.12      5.52 o 
  -8   2  12      377.85      403.52     11.77 o 
  -7   2  12        0.81       -1.36      3.31 o 
  -6   2  12      212.29      229.38      7.65 o 
  -5   2  12       70.14       66.38     12.90 o 
  -4   2  12        8.32        4.58      3.52 o 
  -3   2  12      932.74      933.91     23.19 o 
  -2   2  12       18.53       15.26      3.50 o 
  -1   2  12      355.16      366.31     11.73 o 
   0   2  12       21.89       22.73      3.77 o 
   1   2  12      373.88      344.01      8.16 o 
   2   2  12      331.95      312.67      7.52 o 
   3   2  12       90.76       96.66      4.48 o 
   4   2  12      359.15      346.98     10.22 o 
   5   2  12        0.41        0.34      4.27 o 
   6   2  12      197.91      195.23     14.80 o 
   7   2  12        8.45        4.45      7.60 o 
  -9   3  12       10.52       13.14      8.10 o 
  -8   3  12       97.92      104.32      7.23 o 
  -7   3  12      102.31      109.99      7.48 o 
  -6   3  12      355.09      351.20      8.52 o 
  -5   3  12       60.56       66.43      5.20 o 
  -4   3  12      138.82      141.08      6.57 o 
  -3   3  12       52.43       59.51      4.81 o 
  -2   3  12        5.10        6.83      3.48 o 
  -1   3  12      619.68      645.34     13.48 o 
   0   3  12      202.32      200.68      7.24 o 
   1   3  12      274.76      270.36      7.12 o 
   2   3  12      194.35      198.64      6.28 o 
   3   3  12       72.70       75.94      4.18 o 
   4   3  12      183.08      200.83     11.58 o 
   5   3  12       15.06        5.94      4.68 o 
   6   3  12      291.77      314.99     22.10 o 
  -9   4  12      274.05      291.14     12.84 o 
  -8   4  12       74.31       81.90     10.54 o 
  -7   4  12       69.01       77.40      4.98 o 
  -6   4  12      301.68      318.37     10.04 o 
  -5   4  12       74.01       77.41      5.55 o 
  -4   4  12      286.99      276.41      8.72 o 
  -3   4  12        4.32        3.51      3.08 o 
  -2   4  12      140.59      143.89      6.59 o 
  -1   4  12      710.90      702.40     14.22 o 
   0   4  12      909.59      897.12     21.31 o 
   1   4  12       11.35       12.52      3.34 o 
   2   4  12        8.60        9.92      3.23 o 
   3   4  12      314.36      302.39      8.70 o 
   4   4  12      144.81      153.67      7.80 o 
   5   4  12      308.64      300.98     13.19 o 
   6   4  12      386.80      402.57     13.70 o 
  -8   5  12       19.22       11.78      5.33 o 
  -7   5  12      117.20      118.33      5.69 o 
  -6   5  12      285.10      292.30      9.14 o 
  -5   5  12       27.89       27.65      4.49 o 
  -4   5  12      938.30      900.97     17.82 o 
  -3   5  12      116.97      105.28      5.29 o 
  -2   5  12     1655.69     1579.25     26.68 o 
  -1   5  12      204.05      192.23      7.51 o 
   0   5  12      260.42      259.07     10.46 o 
   1   5  12      124.37      133.76      6.56 o 
   2   5  12      125.93      123.73      5.56 o 
   3   5  12      519.76      525.45     10.41 o 
   4   5  12        3.52        4.66      4.88 o 
   5   5  12      122.50      142.71      8.06 o 
  -8   6  12        0.89        6.50      6.38 o 
  -7   6  12        4.15        5.35      4.16 o 
  -6   6  12       19.98       15.88      4.57 o 
  -5   6  12       31.91       33.60      5.03 o 
  -4   6  12      431.01      403.65     11.05 o 
  -3   6  12      173.35      166.36      6.79 o 
  -2   6  12        8.73        2.18      3.36 o 
  -1   6  12        1.99        0.06      3.68 o 
   0   6  12      369.81      334.04     12.08 o 
   1   6  12      286.94      267.24     10.51 o 
   2   6  12       59.00       62.12      4.69 o 
   3   6  12       45.62       54.10      6.98 o 
   4   6  12       27.93       29.34      5.76 o 
   5   6  12      220.34      236.72     11.32 o 
  -7   7  12      282.61      280.85     22.54 o 
  -6   7  12       29.13       31.72      5.21 o 
  -5   7  12       18.61        9.39      4.63 o 
  -4   7  12        1.90       -0.15      4.05 o 
  -3   7  12     1191.75     1142.81     21.10 o 
  -2   7  12      251.34      253.91      9.00 o 
  -1   7  12      125.56      122.77      6.71 o 
   0   7  12      220.37      243.20     10.56 o 
   1   7  12       22.25       18.38      7.56 o 
   2   7  12      454.76      450.75     14.03 o 
   3   7  12        5.01        3.51      3.73 o 
   4   7  12      180.90      171.89     10.55 o 
  -6   8  12      188.48      169.23     13.35 o 
  -5   8  12      213.98      215.73      8.67 o 
  -4   8  12      179.80      161.88     10.61 o 
  -3   8  12       81.97       80.34      6.37 o 
  -2   8  12       39.31       37.97      4.55 o 
  -1   8  12       29.80       34.96      4.96 o 
   0   8  12      189.33      193.48     10.17 o 
   1   8  12       28.59       30.89      6.05 o 
   2   8  12      196.58      189.36      9.79 o 
   3   8  12       98.90      116.89      9.26 o 
  -5   9  12       23.36       14.53      7.23 o 
  -4   9  12       95.82       98.81      7.14 o 
  -3   9  12       29.11       24.24      5.35 o 
  -2   9  12        3.07        6.11      4.13 o 
  -1   9  12       67.92       68.21      5.32 o 
   0   9  12       37.59       41.58      6.83 o 
   1   9  12       65.37       74.97      9.39 o 
   2   9  12       39.61       44.54      8.16 o 
  -3  10  12       21.37       27.92      6.52 o 
  -2  10  12       63.87       66.36      6.11 o 
  -1  10  12       19.24       19.23      4.90 o 
   0  10  12        0.57        6.17      7.34 o 
  -2 -10  13       50.76       36.62      9.09 o 
  -1 -10  13        1.33       -6.64      6.64 o 
   0 -10  13      130.15      109.68     10.67 o 
   1 -10  13        0.33        3.98      6.32 o 
  -4  -9  13       36.25       45.51      8.00 o 
  -3  -9  13       27.20       28.83      6.49 o 
  -2  -9  13       26.61       30.18      8.68 o 
  -1  -9  13       33.29       34.84      8.35 o 
   0  -9  13      230.66      213.06     13.14 o 
   1  -9  13        4.50        2.27      6.03 o 
   2  -9  13      292.20      298.23      8.16 o 
   3  -9  13      117.22      114.60      8.22 o 
  -5  -8  13      124.41      138.61     12.84 o 
  -4  -8  13       40.39       49.36      7.06 o 
  -3  -8  13       97.79      103.35      8.29 o 
  -2  -8  13        0.14       -4.35      6.78 o 
  -1  -8  13       81.95      111.89     10.76 o 
   0  -8  13        2.24        0.29      6.18 o 
   1  -8  13       13.48       22.62      6.73 o 
   2  -8  13        8.89       12.79      3.72 o 
   3  -8  13       12.43        3.83      6.75 o 
   4  -8  13      179.57      186.78     11.10 o 
  -6  -7  13      192.03      189.39     13.14 o 
  -5  -7  13       21.65       28.72      8.50 o 
  -4  -7  13      246.84      241.85     18.49 o 
  -3  -7  13       50.88       63.90     13.57 o 
  -2  -7  13       11.67       18.12      7.46 o 
  -1  -7  13      152.22      145.84     11.75 o 
   0  -7  13       18.17       22.82      7.02 o 
   1  -7  13      301.03      293.52      9.50 o 
   2  -7  13        3.38        8.86      5.71 o 
   3  -7  13      175.21      200.00      9.36 o 
   4  -7  13      443.58      467.14     22.13 o 
   5  -7  13      117.63      112.49      7.55 o 
  -7  -6  13      457.21      476.18     19.20 o 
  -6  -6  13      829.88      888.77     29.36 o 
  -5  -6  13       10.89       21.00      7.98 o 
  -4  -6  13       48.65       75.19     11.97 o 
  -3  -6  13        1.46       -4.76      4.76 o 
  -2  -6  13      474.59      514.03     15.02 o 
  -1  -6  13      401.79      403.95     17.73 o 
   0  -6  13       20.67       23.75      6.81 o 
   1  -6  13      509.66      517.76     10.69 o 
   2  -6  13       12.12       11.26      3.20 o 
   3  -6  13      104.06      112.67      6.23 o 
   4  -6  13       11.81       14.71      4.52 o 
   5  -6  13       93.95       87.16      6.68 o 
  -7  -5  13       21.76       22.49      7.31 o 
  -6  -5  13      143.49      131.63     11.40 o 
  -5  -5  13      463.62      449.04     19.35 o 
  -4  -5  13        3.98        7.13      5.58 o 
  -3  -5  13       14.75       18.30      5.41 o 
  -2  -5  13       10.77        6.84      9.22 o 
  -1  -5  13      123.87      110.08     10.23 o 
   0  -5  13       95.66       95.32      6.03 o 
   1  -5  13      601.56      603.24     10.50 o 
   2  -5  13      320.49      315.88      7.14 o 
   3  -5  13        6.85        7.83      9.02 o 
   4  -5  13       10.84       16.68      7.91 o 
   5  -5  13       91.88       83.20      8.48 o 
   6  -5  13       77.74       88.68     11.14 o 
  -8  -4  13       32.17       37.83      6.70 o 
  -7  -4  13      227.16      230.57     12.92 o 
  -6  -4  13       14.89       11.72      7.20 o 
  -5  -4  13      408.82      416.53     18.47 o 
  -4  -4  13       26.52       30.50      5.60 o 
  -3  -4  13        2.46        0.98     10.43 o 
  -2  -4  13      232.20      239.50     17.93 o 
  -1  -4  13        4.02        2.73      4.42 o 
   0  -4  13       81.31       88.54      5.12 o 
   1  -4  13      200.81      209.21     10.10 o 
   2  -4  13      832.90      778.49     15.23 o 
   3  -4  13      106.28       98.74      9.61 o 
   4  -4  13        2.03       -5.59      5.59 o 
   5  -4  13      160.83      130.48     11.33 o 
   6  -4  13        0.40        5.07      7.93 o 
  -8  -3  13        6.93       13.50      5.88 o 
  -7  -3  13       72.02       72.78      8.73 o 
  -6  -3  13       28.24       22.06      7.37 o 
  -5  -3  13      443.82      410.50     17.75 o 
  -4  -3  13        3.90       11.66      4.76 o 
  -3  -3  13      400.72      411.96     12.72 o 
  -2  -3  13       34.02       37.94      5.48 o 
  -1  -3  13      168.22      179.74     13.66 o 
   0  -3  13      303.49      300.71     11.96 o 
   1  -3  13        0.46        5.25      3.67 o 
   2  -3  13      468.13      442.67     17.30 o 
   3  -3  13       25.28       25.56      6.06 o 
   4  -3  13       91.93       88.51      8.25 o 
   5  -3  13       85.17       84.18      8.19 o 
   6  -3  13        1.01        8.23      7.80 o 
  -8  -2  13       78.77       80.49      5.70 o 
  -7  -2  13       10.38        2.72      6.06 o 
  -6  -2  13        7.90        7.23      6.30 o 
  -5  -2  13      195.27      186.18     12.37 o 
  -4  -2  13       78.03       79.68      7.75 o 
  -3  -2  13      299.83      306.98     10.96 o 
  -2  -2  13      102.72      105.70      5.88 o 
  -1  -2  13       17.62       20.79      4.93 o 
   0  -2  13      342.00      335.29      9.39 o 
   1  -2  13      209.78      208.42      7.47 o 
   2  -2  13       27.36       29.15      5.89 o 
   3  -2  13       93.14       87.31     13.13 o 
   4  -2  13      485.99      480.84     24.75 o 
   5  -2  13      121.39      126.36      9.26 o 
   6  -2  13       11.69       11.50      7.88 o 
  -8  -1  13      350.68      340.56      9.52 o 
  -7  -1  13        7.79        7.68      5.17 o 
  -6  -1  13       89.43      103.68      9.58 o 
  -5  -1  13       39.42       42.41      8.08 o 
  -4  -1  13        4.47        0.56      4.26 o 
  -3  -1  13      296.84      277.94     20.28 o 
  -2  -1  13        1.50        4.86      3.50 o 
  -1  -1  13     1122.26     1109.53     24.86 o 
   0  -1  13      113.41      113.79      6.12 o 
   1  -1  13      789.07      792.12     20.44 o 
   2  -1  13      889.56      865.03     29.03 o 
   3  -1  13      213.81      185.49     12.72 o 
   4  -1  13      247.57      232.95     11.06 o 
   5  -1  13       37.25       46.75      7.32 o 
   6  -1  13      397.85      395.88     18.52 o 
  -8   0  13      159.10      175.50      6.03 o 
  -7   0  13       15.18       18.08      5.29 o 
  -6   0  13      403.61      449.71     17.62 o 
  -5   0  13       14.34       12.65      6.54 o 
  -4   0  13      249.79      267.66     10.05 o 
  -3   0  13       14.35       12.14      3.87 o 
  -2   0  13        6.69        4.07      3.71 o 
  -1   0  13      284.81      290.14     10.70 o 
   0   0  13        3.48        5.85      3.65 o 
   1   0  13        9.86       11.65      3.78 o 
   2   0  13      176.87      181.50      6.89 o 
   3   0  13       53.22       51.93      6.68 o 
   4   0  13       56.62       52.68      7.01 o 
   5   0  13       24.72       24.66      6.71 o 
   6   0  13      387.53      387.25     18.45 o 
  -8   1  13       23.98       19.71      3.49 o 
  -7   1  13        4.01        3.73      4.17 o 
  -6   1  13       21.43       23.32      6.99 o 
  -5   1  13       11.29        7.55      6.25 o 
  -4   1  13      295.38      315.16     15.13 o 
  -3   1  13        0.61       -0.27      3.51 o 
  -2   1  13      468.68      466.65     11.13 o 
  -1   1  13       14.71        9.33      4.64 o 
   0   1  13      209.46      194.36     12.69 o 
   1   1  13      262.42      266.99      8.26 o 
   2   1  13        0.23        0.73      3.46 o 
   3   1  13     1518.73     1487.39     24.46 o 
   4   1  13        7.17       13.17      6.03 o 
   5   1  13      145.13      131.81      8.46 o 
   6   1  13       34.92       27.88      6.27 o 
  -8   2  13       15.47       18.78      4.06 o 
  -7   2  13      259.23      273.16      9.37 o 
  -6   2  13       71.87       74.49     13.55 o 
  -5   2  13      128.77      133.32     10.61 o 
  -4   2  13      452.15      476.47     14.10 o 
  -3   2  13       40.40       43.64      4.69 o 
  -2   2  13      311.11      305.90      9.01 o 
  -1   2  13        1.28        1.80      4.36 o 
   0   2  13      217.30      220.23     15.07 o 
   1   2  13      286.61      273.80      8.56 o 
   2   2  13       19.71       27.88      4.23 o 
   3   2  13      233.84      221.79      8.76 o 
   4   2  13        4.63       -4.38      4.46 o 
   5   2  13      260.55      260.29      9.84 o 
   6   2  13        7.70       17.66      6.11 o 
  -8   3  13       16.53        5.34      5.20 o 
  -7   3  13      124.93      129.76      7.36 o 
  -6   3  13       12.59        6.84      4.99 o 
  -5   3  13      195.45      188.12     12.17 o 
  -4   3  13      140.54      131.76      8.19 o 
  -3   3  13      105.98      103.03      6.09 o 
  -2   3  13      249.92      256.21      8.14 o 
  -1   3  13        1.14        3.34      4.64 o 
   0   3  13      459.00      431.03     22.29 o 
   1   3  13        0.46        1.40      3.22 o 
   2   3  13      257.83      265.10     10.22 o 
   3   3  13      120.60      119.33      5.17 o 
   4   3  13        6.38        5.80      4.81 o 
   5   3  13      696.67      723.58     22.51 o 
  -8   4  13       12.08       18.79      5.89 o 
  -7   4  13      125.69      120.36     10.17 o 
  -6   4  13        2.68        3.44      5.03 o 
  -5   4  13       18.29       12.57      6.00 o 
  -4   4  13       22.29       18.81      5.45 o 
  -3   4  13      287.34      277.67     10.02 o 
  -2   4  13       42.00       42.37      4.89 o 
  -1   4  13        5.09        5.74      4.96 o 
   0   4  13      150.86      153.89      8.64 o 
   1   4  13       11.10        8.49      4.64 o 
   2   4  13      355.11      367.64      8.73 o 
   3   4  13        1.66        1.65      3.23 o 
   4   4  13       88.27       88.89      6.96 o 
   5   4  13       13.09       16.89      6.24 o 
  -7   5  13      255.71      266.78     10.67 o 
  -6   5  13      129.14      129.18      8.32 o 
  -5   5  13      278.34      277.41      9.42 o 
  -4   5  13      384.38      374.39     12.90 o 
  -3   5  13       46.88       44.59      5.05 o 
  -2   5  13       11.01        8.03      4.12 o 
  -1   5  13       93.56       95.18      7.65 o 
   0   5  13      123.69      126.14     17.79 o 
   1   5  13      110.42      117.13     15.31 o 
   2   5  13      237.87      244.05      7.47 o 
   3   5  13       40.94       41.47      4.20 o 
   4   5  13      289.43      306.76     23.21 o 
  -7   6  13        4.33        7.01      5.14 o 
  -6   6  13      185.37      186.02     14.47 o 
  -5   6  13       80.32       83.60      6.30 o 
  -4   6  13      257.95      239.89      9.90 o 
  -3   6  13        8.64       11.61      4.52 o 
  -2   6  13      134.66      138.22     15.78 o 
  -1   6  13      131.33      141.37      8.99 o 
   0   6  13       10.09       11.68      5.36 o 
   1   6  13       74.20       72.61      7.04 o 
   2   6  13       94.32      111.26      7.88 o 
   3   6  13      149.18      161.54      6.37 o 
   4   6  13       27.18       12.15      6.49 o 
  -6   7  13      144.36      139.82      9.30 o 
  -5   7  13      158.41      148.39      7.93 o 
  -4   7  13      283.42      270.94      9.76 o 
  -3   7  13      187.67      193.04     10.29 o 
  -2   7  13      102.51       96.26      6.58 o 
  -1   7  13      259.16      279.06     32.18 o 
   0   7  13       93.79       87.78      7.92 o 
   1   7  13      358.19      351.97     22.13 o 
   2   7  13       22.58       24.18      7.23 o 
   3   7  13      208.25      230.35     11.55 o 
  -5   8  13       84.78       87.23      7.91 o 
  -4   8  13       97.71      105.06      7.10 o 
  -3   8  13        0.47        9.63      5.93 o 
  -2   8  13       25.72       26.07      5.13 o 
  -1   8  13        6.95       12.14      5.97 o 
   0   8  13       32.73       34.66      8.39 o 
   1   8  13       20.61       34.39      7.96 o 
   2   8  13       15.90        5.49      6.65 o 
  -3   9  13       86.76       88.76      8.17 o 
  -2   9  13      217.14      202.84     10.00 o 
  -1   9  13        0.22        4.83      7.55 o 
   0   9  13       78.08       84.04     10.26 o 
  -2  -9  14      134.47      137.06     13.09 o 
  -1  -9  14       61.84       63.05      9.73 o 
   0  -9  14       63.74       67.84      9.24 o 
   1  -9  14      145.46      146.06     10.62 o 
  -4  -8  14       54.49       66.07      7.77 o 
  -3  -8  14        0.59       -1.78      5.75 o 
  -2  -8  14      387.50      410.94     19.50 o 
  -1  -8  14       21.78       31.44      8.28 o 
   0  -8  14       52.80       57.70      8.63 o 
   1  -8  14      251.61      256.17     13.26 o 
   2  -8  14       17.83       19.83      3.85 o 
  -5  -7  14       25.39       39.06      9.70 o 
  -4  -7  14        2.83        4.48      5.93 o 
  -3  -7  14        2.88        2.25      5.58 o 
  -2  -7  14      117.78      120.60     11.69 o 
  -1  -7  14       77.81       72.53      9.52 o 
   0  -7  14       18.11       15.01      7.07 o 
   1  -7  14       56.50       40.98      7.31 o 
   2  -7  14       65.37       83.13      7.47 o 
   3  -7  14      584.74      582.87     21.93 o 
  -6  -6  14       39.22       28.70      8.80 o 
  -5  -6  14      404.36      408.02     19.13 o 
  -4  -6  14       29.92       30.38      6.44 o 
  -3  -6  14       62.64       85.98     18.80 o 
  -2  -6  14      286.86      313.31     16.31 o 
  -1  -6  14       99.34       89.17     10.20 o 
   0  -6  14      569.59      551.34     20.50 o 
   1  -6  14      119.30      125.31      7.22 o 
   2  -6  14       22.24       19.98      3.77 o 
   3  -6  14       59.20       54.11      5.69 o 
   4  -6  14       65.09       64.45      6.67 o 
  -6  -5  14        1.65       16.08      7.95 o 
  -5  -5  14       31.82       50.00      9.40 o 
  -4  -5  14       12.38        6.86      5.32 o 
  -3  -5  14        8.94        7.78      5.25 o 
  -2  -5  14       41.51       35.39      8.26 o 
  -1  -5  14       44.02       48.88      8.37 o 
   0  -5  14       54.71       55.97     10.88 o 
   1  -5  14      307.57      296.83     10.21 o 
   2  -5  14       18.24       23.52      3.47 o 
   3  -5  14       64.16       55.02      6.21 o 
   4  -5  14      316.54      292.96     13.34 o 
  -7  -4  14      173.31      185.86     12.50 o 
  -6  -4  14       47.09       54.46      9.05 o 
  -5  -4  14        4.64        7.03      7.70 o 
  -4  -4  14       52.01       65.46      7.04 o 
  -3  -4  14      193.96      227.74     24.03 o 
  -2  -4  14       52.97       58.21      9.04 o 
  -1  -4  14       89.66       98.87     10.23 o 
   0  -4  14        7.81        9.10      4.90 o 
   1  -4  14      139.33      136.27      6.03 o 
   2  -4  14       94.31       99.95      9.04 o 
   3  -4  14       18.13       12.28      6.19 o 
   4  -4  14      113.31      114.90      9.28 o 
   5  -4  14        0.34        2.47      8.17 o 
  -7  -3  14       33.96       35.82      8.08 o 
  -6  -3  14      104.81      114.80     10.97 o 
  -5  -3  14        0.25        2.53      7.05 o 
  -4  -3  14      344.15      363.69     12.69 o 
  -3  -3  14       35.65       32.98      5.91 o 
  -2  -3  14      300.24      285.88     10.88 o 
  -1  -3  14       46.87       54.66      6.37 o 
   0  -3  14       17.77       22.09      5.42 o 
   1  -3  14      200.95      213.75     13.71 o 
   2  -3  14        0.48        4.83      3.58 o 
   3  -3  14      394.72      400.22     14.95 o 
   4  -3  14      120.24      133.50      9.82 o 
   5  -3  14       53.74       57.00     10.18 o 
  -7  -2  14       77.25       94.68      9.45 o 
  -6  -2  14       14.05        6.28      7.28 o 
  -5  -2  14        7.20        9.22      7.66 o 
  -4  -2  14       71.35       74.90      7.10 o 
  -3  -2  14        3.47        5.17      4.98 o 
  -2  -2  14      586.15      599.25     16.15 o 
  -1  -2  14        8.65       18.97      5.63 o 
   0  -2  14       10.83       11.03      4.83 o 
   1  -2  14      140.94      155.32      7.13 o 
   2  -2  14       21.47       16.29      4.01 o 
   3  -2  14      112.98      124.69      9.30 o 
   4  -2  14        0.55        4.34      6.09 o 
   5  -2  14      146.19      144.61     13.20 o 
  -7  -1  14       40.34       38.05      7.74 o 
  -6  -1  14       77.60       55.12      8.78 o 
  -5  -1  14      162.12      157.33     12.41 o 
  -4  -1  14      130.05      132.41      8.43 o 
  -3  -1  14        6.44        9.72      5.01 o 
  -2  -1  14      297.74      307.42      9.27 o 
  -1  -1  14        0.63        0.93      4.62 o 
   0  -1  14      357.05      364.04     36.71 o 
   1  -1  14       22.36       19.18      4.38 o 
   2  -1  14      336.46      340.84      9.39 o 
   3  -1  14      114.10      104.46      8.56 o 
   4  -1  14       25.05       20.79     10.58 o 
   5  -1  14      295.92      296.58     17.11 o 
  -8   0  14       94.86      102.67      8.26 o 
  -7   0  14      147.57      156.06     11.06 o 
  -6   0  14        7.39       11.42      7.24 o 
  -5   0  14      174.92      159.28     12.15 o 
  -4   0  14       90.61       81.02      9.24 o 
  -3   0  14      258.38      280.30     10.71 o 
  -2   0  14       62.66       68.11      5.54 o 
  -1   0  14      700.94      679.39     17.99 o 
   0   0  14      806.86      750.04     19.04 o 
   1   0  14       65.34       64.91      5.32 o 
   2   0  14      250.64      241.47      8.16 o 
   3   0  14       77.36       59.68     18.44 o 
   4   0  14      342.75      343.62     13.77 o 
   5   0  14      177.05      176.25     13.90 o 
  -7   1  14       28.18       25.34      7.30 o 
  -6   1  14      167.45      157.92     11.76 o 
  -5   1  14      141.67      133.27     11.48 o 
  -4   1  14        1.39       -1.92      6.52 o 
  -3   1  14      337.83      333.20      9.65 o 
  -2   1  14      766.72      721.01     15.19 o 
  -1   1  14       24.32       20.96      5.59 o 
   0   1  14      120.22      125.13      8.17 o 
   1   1  14        7.06        8.72      4.11 o 
   2   1  14     1959.91     1912.34     31.43 o 
   3   1  14      157.32      160.20     10.32 o 
   4   1  14      239.78      238.30     12.62 o 
   5   1  14      134.01      124.34     12.46 o 
  -7   2  14      234.83      238.73     13.05 o 
  -6   2  14      206.43      208.06     13.00 o 
  -5   2  14       50.94       63.92      8.91 o 
  -4   2  14        8.68       12.80      7.02 o 
  -3   2  14        6.11        5.31      4.33 o 
  -2   2  14        3.32        3.16      4.10 o 
  -1   2  14      473.08      475.48     26.46 o 
   0   2  14        2.29        5.34      4.86 o 
   1   2  14       20.62       16.37      4.34 o 
   2   2  14        4.63        2.41      3.92 o 
   3   2  14       19.20       17.72      6.43 o 
   4   2  14       76.59       69.11     10.81 o 
   5   2  14       11.43       12.01      6.41 o 
  -7   3  14       34.66       39.98      7.87 o 
  -6   3  14       26.69       33.87      7.55 o 
  -5   3  14        0.46       -2.64      6.43 o 
  -4   3  14       88.20       85.57     10.35 o 
  -3   3  14      179.98      177.55      9.63 o 
  -2   3  14       24.24       26.23      4.70 o 
  -1   3  14      791.36      776.49     20.16 o 
   0   3  14       12.61        7.64     11.74 o 
   1   3  14      131.08      115.61     13.01 o 
   2   3  14       30.74       39.65      5.10 o 
   3   3  14      207.94      204.12      6.27 o 
   4   3  14      272.54      263.32     11.97 o 
  -7   4  14       24.42       26.80      7.42 o 
  -6   4  14       55.18       69.94      8.95 o 
  -5   4  14        5.69        0.53      6.64 o 
  -4   4  14       95.54       93.96      9.79 o 
  -3   4  14        3.37        0.06      4.22 o 
  -2   4  14       41.70       40.88      5.03 o 
  -1   4  14      496.07      441.75     19.50 o 
   0   4  14      165.09      157.01      9.37 o 
   1   4  14      237.52      235.53     10.54 o 
   2   4  14        3.52        3.87      4.17 o 
   3   4  14       15.81       20.84      4.18 o 
   4   4  14      173.04      159.59     10.09 o 
  -6   5  14        7.65        4.15      6.85 o 
  -5   5  14       60.05       60.61      9.22 o 
  -4   5  14      101.38       95.86     21.55 o 
  -3   5  14       22.07       17.12      4.77 o 
  -2   5  14       16.77       19.45      5.35 o 
  -1   5  14       62.57       68.73      9.37 o 
   0   5  14      209.54      217.14     11.52 o 
   1   5  14      217.76      222.88     10.49 o 
   2   5  14      102.85       99.63      7.76 o 
   3   5  14        7.12        9.56      3.94 o 
  -5   6  14      158.61      137.85      9.20 o 
  -4   6  14        2.28        8.98      5.79 o 
  -3   6  14       28.06       23.66      4.91 o 
  -2   6  14      136.54      134.16      7.43 o 
  -1   6  14       12.91        8.20      5.89 o 
   0   6  14      127.50      133.63     12.03 o 
   1   6  14       32.85       35.93      7.99 o 
   2   6  14      207.46      210.64     12.48 o 
  -4   7  14        1.44        2.40      7.15 o 
  -3   7  14       66.88       68.38      6.87 o 
  -2   7  14      271.55      270.29      9.77 o 
  -1   7  14        1.33        4.23      7.67 o 
   0   7  14        4.90        6.26      7.04 o 
   1   7  14       21.07       25.04      7.84 o 
  -2   8  14      436.64      412.65     19.73 o 
  -3  -7  15        8.44        6.93      6.19 o 
  -2  -7  15       50.36       63.73     10.23 o 
  -1  -7  15       23.15       32.65      8.57 o 
   0  -7  15       43.51       46.61      8.55 o 
   1  -7  15       97.48       85.15      8.85 o 
  -4  -6  15       11.90       11.48      5.85 o 
  -3  -6  15       13.82       14.61      6.19 o 
  -2  -6  15       94.68       84.11     10.46 o 
  -1  -6  15       40.04       51.79      8.90 o 
   0  -6  15       58.92       61.10      8.68 o 
   1  -6  15      138.50      148.24     10.58 o 
   2  -6  15       20.70       15.10      3.72 o 
  -5  -5  15      868.56      889.19     30.86 o 
  -4  -5  15      432.30      462.35     15.15 o 
  -3  -5  15        3.13       10.87      5.97 o 
  -2  -5  15      135.44      145.31     12.48 o 
  -1  -5  15        7.64        2.90      6.83 o 
   0  -5  15      210.61      209.86     12.80 o 
   1  -5  15      107.35       95.74      7.49 o 
   2  -5  15       10.44        6.06      3.76 o 
   3  -5  15      386.67      408.64     12.28 o 
  -6  -4  15     1401.97     1358.49     40.98 o 
  -5  -4  15        1.95        5.16      7.98 o 
  -4  -4  15       23.54       28.73      6.37 o 
  -3  -4  15       84.43       93.41      7.98 o 
  -2  -4  15      255.78      258.39     15.28 o 
  -1  -4  15      258.24      243.45     14.18 o 
   0  -4  15      140.58      157.79     13.01 o 
   1  -4  15      133.15      143.89      8.60 o 
   2  -4  15      158.95      153.04      6.79 o 
   3  -4  15       19.38       20.78      7.26 o 
  -6  -3  15       69.74       78.48     10.16 o 
  -5  -3  15       95.72       97.97     11.17 o 
  -4  -3  15       18.41       20.25      6.34 o 
  -3  -3  15      113.94      108.15     18.69 o 
  -2  -3  15        2.09        1.14      6.90 o 
  -1  -3  15       23.43       22.05      7.54 o 
   0  -3  15      142.41      134.73     12.37 o 
   1  -3  15       68.55       67.90      5.86 o 
   2  -3  15      523.47      521.49     13.47 o 
   3  -3  15        0.97        9.42      6.57 o 
   4  -3  15      276.93      260.25     16.84 o 
  -6  -2  15       82.30       76.77     10.30 o 
  -5  -2  15       77.52       92.10     11.10 o 
  -4  -2  15        0.37       -0.90      5.14 o 
  -3  -2  15       67.63       72.07      7.19 o 
  -2  -2  15        3.55        3.73      6.95 o 
  -1  -2  15       38.13       37.68      6.13 o 
   0  -2  15      161.29      163.13      9.34 o 
   1  -2  15       47.73       38.26      6.00 o 
   2  -2  15      343.43      326.71      9.47 o 
   3  -2  15       48.88       44.97     15.31 o 
   4  -2  15      112.03      116.37     13.12 o 
  -6  -1  15       27.33       23.89      8.21 o 
  -5  -1  15       37.08       36.39      8.92 o 
  -4  -1  15       19.66       21.59      5.84 o 
  -3  -1  15      258.71      279.25     11.38 o 
  -2  -1  15       18.42       22.60      7.72 o 
  -1  -1  15      130.05      135.39      8.80 o 
   0  -1  15       72.15       66.09      6.94 o 
   1  -1  15       25.61       29.10      5.59 o 
   2  -1  15      125.51      121.38      6.58 o 
   3  -1  15        2.67        6.62      6.53 o 
   4  -1  15      218.22      213.96     15.40 o 
  -6   0  15       18.81       30.46      8.40 o 
  -5   0  15       39.27       33.95      8.51 o 
  -4   0  15      332.60      348.17     12.44 o 
  -3   0  15       29.60       41.07      6.34 o 
  -2   0  15       26.13       29.72      4.88 o 
  -1   0  15       14.33       16.60      6.46 o 
   0   0  15       89.60       86.66      7.44 o 
   1   0  15      114.71      117.28     10.36 o 
   2   0  15        1.59        5.77      4.02 o 
   3   0  15      216.72      221.29     26.50 o 
   4   0  15      153.58      159.21     14.37 o 
  -6   1  15        7.31       12.93      7.68 o 
  -5   1  15        0.74        8.17      7.42 o 
  -4   1  15      148.92      157.99     12.90 o 
  -3   1  15       14.74       13.83      5.60 o 
  -2   1  15      120.71      126.85      8.93 o 
  -1   1  15      262.32      255.38     11.17 o 
   0   1  15       26.13       27.20      6.10 o 
   1   1  15       76.24       86.34      7.42 o 
   2   1  15        6.13        4.69      4.06 o 
   3   1  15       18.90       15.77      8.89 o 
   4   1  15       33.78       34.16      9.92 o 
  -6   2  15        4.24        9.78      7.48 o 
  -5   2  15        7.52       -0.56      7.17 o 
  -4   2  15       89.23      100.89     10.89 o 
  -3   2  15       10.90       12.54      4.69 o 
  -2   2  15      570.31      561.43     13.47 o 
  -1   2  15      233.99      229.04     10.85 o 
   0   2  15      128.75      119.88      8.45 o 
   1   2  15       23.83       25.98      5.69 o 
   2   2  15      188.95      189.68      7.83 o 
   3   2  15      124.34      120.64     12.91 o 
  -6   3  15       36.28       32.23      8.33 o 
  -5   3  15      326.65      337.05     16.75 o 
  -4   3  15        5.38        2.58      7.33 o 
  -3   3  15       43.40       38.78      5.33 o 
  -2   3  15      473.23      464.23     12.08 o 
  -1   3  15      179.40      185.82     10.12 o 
   0   3  15       37.11       40.85      6.32 o 
   1   3  15       60.97       55.88      6.69 o 
   2   3  15       77.43       76.68      8.06 o 
   3   3  15      402.40      417.47     20.57 o 
  -5   4  15      258.29      276.12     15.40 o 
  -4   4  15       18.78       23.59      6.41 o 
  -3   4  15      156.81      160.47      8.04 o 
  -2   4  15       81.46       97.86      7.51 o 
  -1   4  15      271.95      270.05     11.72 o 
   0   4  15       64.50       64.75      7.42 o 
   1   4  15       11.84       12.19      6.73 o 
   2   4  15       98.09      108.96      9.26 o 
  -5   5  15      198.84      186.17     13.21 o 
  -4   5  15        1.27       -1.86     10.36 o 
  -3   5  15      170.51      192.96      8.79 o 
  -2   5  15       15.41       17.03      4.88 o 
  -1   5  15      113.44      128.14      9.27 o 
   0   5  15      122.13      138.15     11.66 o 
   1   5  15      143.35      146.91     11.62 o 
  -3   6  15       37.59       39.88      6.57 o 
  -2   6  15        0.80        3.50      5.55 o 
  -1   6  15       96.70       94.46     10.82 o 
   0   6  15        1.30        7.90      7.54 o 
  -3  -5  16       94.39      106.85      9.00 o 
  -2  -5  16       18.61       24.82      8.62 o 
  -1  -5  16       56.82       62.63      9.80 o 
   0  -5  16      193.48      172.31     12.37 o 
  -4  -4  16        6.71        9.44      6.28 o 
  -3  -4  16       11.18       12.91      6.24 o 
  -2  -4  16        0.58        2.21      7.48 o 
  -1  -4  16       67.76       57.94      9.24 o 
   0  -4  16       70.47       85.06      9.75 o 
   1  -4  16      108.65      104.65     10.16 o 
  -4  -3  16      328.76      365.53     13.64 o 
  -3  -3  16       10.84       22.81      6.32 o 
  -2  -3  16       49.45       69.91     10.12 o 
  -1  -3  16      244.55      236.78     14.76 o 
   0  -3  16      218.27      216.53     10.60 o 
   1  -3  16      227.24      244.14     16.35 o 
   2  -3  16        0.14       -3.19      5.82 o 
  -5  -2  16       15.02       39.85      9.68 o 
  -4  -2  16       35.54       47.87     10.32 o 
  -3  -2  16       74.91       68.22      7.61 o 
  -2  -2  16      123.24      123.05     12.05 o 
  -1  -2  16       79.84       90.75     10.36 o 
   0  -2  16       70.00       75.91      7.58 o 
   1  -2  16      111.34       96.77      7.73 o 
   2  -2  16       30.34       21.48      4.80 o 
  -5  -1  16       43.79       42.23      9.63 o 
  -4  -1  16       26.06       35.00      6.59 o 
  -3  -1  16        2.73        7.36     10.90 o 
  -2  -1  16      149.52      147.77     12.91 o 
  -1  -1  16        2.08       -0.53      5.43 o 
   0  -1  16       15.51       12.32      5.74 o 
   1  -1  16      324.17      329.34     12.27 o 
   2  -1  16      178.72      176.21      8.31 o 
  -5   0  16      243.95      266.50     15.96 o 
  -4   0  16       21.22       19.32      6.08 o 
  -3   0  16      107.37       98.36      8.26 o 
  -2   0  16       35.74       49.88      9.27 o 
  -1   0  16        1.93       -4.53     10.30 o 
   0   0  16       20.16       27.10      6.20 o 
   1   0  16       12.10       15.85      5.63 o 
   2   0  16      155.17      181.47     10.19 o 
  -5   1  16       83.72       81.73     10.85 o 
  -4   1  16        3.42        2.64      5.55 o 
  -3   1  16      180.48      166.46      9.89 o 
  -2   1  16        3.86       -1.65      5.56 o 
  -1   1  16      132.35      123.73      8.85 o 
   0   1  16       28.69       29.31      6.39 o 
   1   1  16       26.90       31.42      7.22 o 
   2   1  16      370.99      371.77     14.48 o 
  -4   2  16       42.75       56.11     10.12 o 
  -3   2  16      116.70      128.72      9.00 o 
  -2   2  16        1.75       -4.27      5.58 o 
  -1   2  16      397.50      376.11     35.44 o 
   0   2  16      311.11      295.00     12.34 o 
   1   2  16       15.37       14.02      7.02 o 
  -4   3  16       71.85       71.41     10.53 o 
  -3   3  16       11.58        3.14      5.00 o 
  -2   3  16       29.38       30.77      6.67 o 
  -1   3  16       23.74       23.79      6.56 o 
   0   3  16       36.29       41.66      8.32 o 
   1   3  16      181.21      160.10     11.75 o 
  -3   4  16       20.76       22.29      5.42 o 
  -2   4  16      107.17      109.71     11.95 o 
  -1   4  16      144.17      166.26     13.35 o 
                                                 
